# Supplementary material for: CRISPR-Cas9 off-targeting assessment with nucleic acid duplex energy parameters
Source: Genome Biol. 2018 Oct 26;19:177. doi: 10.1186/s13059-018-1534-x (PMC6203265; doi:10.1186/s13059-018-1534-x)
Supplement: Supplementary file 2 — Source code of CRISPRspec and CRISPRoff. (TAR 12,511 kb) [file 13059_2018_1534_MOESM2_ESM.tar]

Archive with 16 entries (13 files):
- crisproff-1.1.1
- crisproff-1.1.1/AUTHORS
- crisproff-1.1.1/CRISPRspec_CRISPRoff_pipeline.py
- crisproff-1.1.1/ChangeLog.md
- crisproff-1.1.1/LICENSE
- crisproff-1.1.1/README.md
- crisproff-1.1.1/energy_dics.pkl
- crisproff-1.1.1/test_data.example.out
- crisproff-1.1.1/test_data.example.out/GGGTGGGGGGAGTTTGCTCCTGG.CRISPRoff.tsv
- crisproff-1.1.1/test_data.example.out/GGTGGACAAGCGGCAGATAGCGG.CRISPRoff.tsv
- crisproff-1.1.1/test_data.example.out/test_CRISPRspec.tsv
- crisproff-1.1.1/test_data
- crisproff-1.1.1/test_data/GGTGGACAAGCGGCAGATAGCGG_example_offtargets.txt
- crisproff-1.1.1/test_data/grnas_with_pam.fa
- crisproff-1.1.1/test_data/risearch_SITE-seq_VEGFA.out.gz
- crisproff-1.1.1/test_data/risearch_SITE-seq_XRCC5.out.gz
