# Supplementary material for: CRISPR-Cas9 off-targeting assessment with nucleic acid duplex energy parameters
Source: Genome Biol. 2018 Oct 26;19:177. doi: 10.1186/s13059-018-1534-x (PMC6203265; doi:10.1186/s13059-018-1534-x)
Supplement: Supplementary file 2 — Source code of CRISPRspec and CRISPRoff. (TAR 12,511 kb) [file 13059_2018_1534_MOESM2_ESM.tar › crisproff-1.1.1/AUTHORS]

Ferhat Alkan (ferro@rth.dk)
Anne Wenzel
Christian Anthon 
Jakob Hull Havgaard
Jan Gorodkin (gorodkin@rth.dk)
