# Supplementary material for: CRISPR-Cas9 off-targeting assessment with nucleic acid duplex energy parameters
Source: Genome Biol. 2018 Oct 26;19:177. doi: 10.1186/s13059-018-1534-x (PMC6203265; doi:10.1186/s13059-018-1534-x)
Supplement: Supplementary file 2 — Source code of CRISPRspec and CRISPRoff. (TAR 12,511 kb) [file 13059_2018_1534_MOESM2_ESM.tar › crisproff-1.1.1/ChangeLog.md]

##v 1.1.1 - 2018-09-06
- Resolving a bug in on-target detection from risearch results
- Structuring the messy stdout and stderr output
- README.md file has been updated with example test runs.
##v 1.1 - 2018-08-21
- --evaluate_all option added to evaluate gRNAs even if they have no on-targets
- --comment_out_NAs option added for easier pasrsing of the specificty report
- enabled using --guides and --guide options together to focus only on one gRNA from the file fed with --guides 
- --chromosome_names option added to be able to read multiple risearch files for each gRNA
- --ignored_chromosomes option added to limit your off-targets to certain chromosomes
- several other bug fixes and performance improvements
##v 1.0 - 2018-04-27
- First official release
