# Supplementary material for: CRISPR-Cas9 off-targeting assessment with nucleic acid duplex energy parameters
Source: Genome Biol. 2018 Oct 26;19:177. doi: 10.1186/s13059-018-1534-x (PMC6203265; doi:10.1186/s13059-018-1534-x)
Supplement: Supplementary file 2 — Source code of CRISPRspec and CRISPRoff. (TAR 12,511 kb) [file 13059_2018_1534_MOESM2_ESM.tar › crisproff-1.1.1/test_data.example.out/GGGTGGGGGGAGTTTGCTCCTGG.CRISPRoff.tsv]

# CRISPRoff scored off-targets of "GGGTGGGGGGAGTTTGCTCCTGG,chr6,43769553,43769576,-" (Off-targets read from "test_data/risearch_SITE-seq_VEGFA.out.gz").
# Off-targets are given in bed-like format
# chromosome	start	end	off_target_seq	CRISPRoff_score	strand
chr4	115932151	115932174	AAAGGGGGGAACTTTGCTCCAGG	2.02036423009	+
chr14	34442250	34442273	AAAATGGGTGAGTTTGCTCCAAG	3.28530015657	-
chr1	43063798	43063821	AAAAGGAGGGATTTTGCTCCGGA	3.63198550486	+
chrX	49859980	49860003	AAAAGGGTGGAGTTTGCTGCAAG	-3.61949554178	-
chr17	65762995	65763018	AAATTGGGGGAGTTTGTTGCCAG	-10.3757156286	-
chr6	163737001	163737024	AAATCAGGGCAGTTTGCTCCAGA	-0.668915743711	+
chr6	54594148	54594171	AAATCTGGGGAGTTTACTCCCAG	0.0360714569386	-
chr11	83892286	83892309	AAATGGAAGGAGTTTGTTCCCAG	-0.111940043416	-
chr10	121933800	121933823	AAATGGAGGGAGTTTGTTGCCAG	-6.68086046766	+
chr11	19867174	19867197	AAATGGGAGCAGATTGCTCCAAG	1.9149515388	+
chr1	43440765	43440788	AAATGGGAGGATTTTGCTTCAGG	-3.01554455803	+
chr9	107982978	107983001	AAATGGGAGGAGATTGCTGCTGA	-2.29467453306	-
chr9	119296866	119296889	AAATGGGGAGAGTTTGGTCAAAG	-3.84123198734	+
chr8	28078387	28078410	AAATGGGGGTAGTTTGGTACAGA	-9.83126314009	+
chr5	109684357	109684380	AAATGGGGGGATTTTGGTCTAAG	-5.3018117653	-
chr14	38545872	38545895	AAATGGGGGGATTTTGGTCTGAG	-5.3018117653	+
chrY	4521972	4521995	AAATGGGGGGAGATTGTGCCAGA	-2.68960790464	+
chr8	41465713	41465736	AAATGGGGGGAGATTGCTCTTGG	8.84752121598	-
chr1	68239715	68239738	AATGGGAGGGAGTTTGCTCTGAG	5.20117302241	-
chr16	87601836	87601859	AATTCGGGTGACTTTGCTCCAAG	-4.63059819516	+
chr4	112302283	112302306	AATTGTGTGGAGTTTTCTCCAGA	-4.14151599017	-
chr17	9196237	9196260	AATTGTGGGGAATTTGCACCAAG	0.129303810337	+
chr7	21913265	21913288	AATTGGAGTGAGTTTGCTCAGAG	1.52495888467	+
chr8	27980703	27980726	AATTGGAGGCACTTTGCTCCCAG	-1.16972110398	-
chr13	72169592	72169615	AATTGGTTGGAGTTTGTTCCAGA	-1.52359373863	-
chr1	48889853	48889876	AATTGGGAGGAATTTCCTCCGAG	2.82839537928	+
chr8	138102918	138102941	AATTGGGGAGAGGTTGCTACTGA	-2.40825939439	+
chr3	129401801	129401824	AATTGGGGTGTGTTTGCTGCAGA	-8.27575373952	+
chr3	161413613	161413636	AATTGGGGGAGGTTTGCTACTGG	-6.78844675305	+
chr3	55375415	55375438	AATTGGGGGAATTTTCCTCCAGA	-0.214739750944	+
chr3	117111332	117111355	AATTGGGGGAAGTTTCTTCCAGA	-1.63466742557	+
chr12	30332214	30332237	AATTGGGGGGATTTTCTTCCAGG	-4.28947050297	-
chr15	34988338	34988361	AATTGGGGGGAGCTTGTTTCCAG	-2.29728565927	-
chr9	24612894	24612917	AATTGGGGGGAGGTTACTACAGG	-1.72774117931	+
chr11	66674138	66674161	AATTGGGGGGAGTTGGCTTAGGA	2.73810873865	-
chrX	82370256	82370279	AACAGGTGTGAGTTTGCTCCGAG	-0.355886231058	+
chr11	83094822	83094845	AACTGTGGGGAGTTGGTTCCAGG	-6.82581856677	-
chr14	36924932	36924955	AACTGTGGGGAGTTGGTTCCAGG	-6.82581856677	-
chr6	68827533	68827556	AACTGCTGGGATTTTGCTCCGGA	-1.62114609806	+
chr8	16918078	16918101	AACTGGAGGAAGATTGCTCCAGG	4.46786505607	+
chr13	103423111	103423134	AACTGGGAGGGGTGTGCTCCTGG	-0.851495255053	+
chr5	119316852	119316875	AACTGGGAGGGGTTTGCTGCTGG	-8.29510367563	+
chr2	147639500	147639523	AACTGGGCTGAGTTTGCACCCAG	-1.99463140193	+
chr4	75503235	75503258	AACTGGGGAGAGTTTTTTCCCAG	-3.22143708426	-
chrX	4001168	4001191	AACTGGGGTGATTTTTCTCCTGA	-5.07105396997	+
chr13	26977350	26977373	AACTGGGGTGATTTTGCCCCCAG	0.467551199647	-
chr2	37544896	37544919	AACTGGGGTGACTTTGCTCCCAG	1.13560762609	-
chrX	24588794	24588817	AACTGGGGTGAGTTTGCCCTGAG	2.38374052908	-
chr16	8440212	8440235	AACTGGGGCCAGTTTGCTCAAGG	-4.14804542226	-
chr10	97226995	97227018	AACTGGGGGAAGGATGCTCCCAG	3.08429212341	+
chr4	83163126	83163149	AACTGGGGGAAGGTTGCTACTAG	-3.05734899774	+
chr6	41928025	41928048	AACTGGGGGAAGGTTGCTACTGG	-3.39705444193	-
chr12	50120217	50120240	AACTGGGGGGCTTTTTCTCCTGA	-3.36078347528	+
chr7	36092454	36092477	AACTGGGGGGAGCTTCATCCGAG	0.668865059107	-
chr10	104777590	104777613	AACTGGGGGGAGAGTGCTACTGG	-2.1203454236	+
chr5	135588059	135588082	AAGCAGGGCGGGTTTGCTCCTGG	-5.88277508304	+
chr1	33321119	33321142	AAGCTGGGAAAGTTTGCTCCAGG	-2.09394869973	-
chr4	145347314	145347337	AAGCTGGGGCAGTTTGTTCCCAG	-7.45674928676	-
chr22	49621104	49621127	AAGCGGGGGGAGCTTGCCTCTGG	3.34612120446	-
chr1	208219527	208219550	AAGGATGGAGAGTTTGCTCCAAG	-3.2011668638	+
chrY	15868844	15868867	AAGGAGGAGGAGTTTGCTTCTGG	-7.14987028401	+
chr15	101272812	101272835	AAGGAGGCGGAGCTTGCTCCTGG	-0.304968313451	-
chr10	54543061	54543084	AAGGAGGCGGAGTTTGGTCCGGG	-12.4288395839	+
chr1	29823788	29823811	AAGGAGGGTGAGCTTGCTCCAGG	-1.36903557679	-
chr14	99137178	99137201	AAGGAGGGGAAATTTGCTCCTGA	-0.462032701951	-
chr1	16057831	16057854	AAGGAGGGGGAGTGGGCTCCCAG	-5.41344004328	+
chr1	16034572	16034595	AAGGAGGGGGAGTGGGCTCCCAG	-5.41344004328	+
chr10	77674189	77674212	AAGGAGGGGGAGTTTGCTATGAG	0.220357483106	-
chr6	90992303	90992326	AAGGGAGTGGAGTTTGTTCCAGG	-8.64648733754	+
chr5	134964293	134964316	AAGGGAGGGGAGCTTGCTCCAGA	4.46046779001	-
chr8	141818190	141818213	AAGGGTGGGGACTCTGCTCCTGG	-5.0647386123	-
chr17	79192102	79192125	AAGGGGAGGGATTTTCCTCCCAG	-5.94405681785	-
chr11	76796847	76796870	AAGGGGTGAGACTTTGCTCCTAG	-7.07020724591	-
chr8	90264347	90264370	AAGGGGTGAGAGTTTGCACCTGG	-6.56256560392	+
chr19	41280760	41280783	AAGGGGCTGGATTTTGCTCCTGG	-7.94074991027	-
chr3	24320716	24320739	AAGGGGGAGGACTTTGCTCAAAG	-4.35002726647	+
chr2	199525812	199525835	AAGGGGGTGGAGATGGCTCCAAG	-6.28425911049	+
chr18	48163210	48163233	AAGGGGGGAGATTTTGCTCAGGG	-4.53519656289	-
chr21	20098691	20098714	AAGGGGGGGGATGGTGCTCCAAG	-3.06796080628	-
chr16	23927247	23927270	AAGAAGGGGGAGAGTGCTCCAGG	0.109603669522	+
chr20	22994387	22994410	AAGATGGGTGTGTTTGCTCCAAG	-8.17228617561	+
chr3	70823787	70823810	AAGAGAGGAGAGCTTGCTCCTGA	2.99994856866	-
chr13	37488134	37488157	AAGAGAGGGTAGTTTTCTCCAAG	-6.13907856387	-
chr13	109744083	109744106	AAGAGAGGGGAGTTCTCTCCTGA	-2.13781711579	+
chr11	78963270	78963293	AAGAGTTGGGAGTTTGCTCATAG	-1.39695545137	-
chr17	29020396	29020419	AAGAGTGGGCAGTTTGCCCCTAG	-3.24633821903	+
chr2	147796479	147796502	AAGAGTGGGGAATTTGCTCTGGG	-1.78201267532	-
chr18	30723113	30723136	AAGAGCTGGGAGTTTCCTCCTGA	-4.95287555036	+
chr8	17424325	17424348	AAGAGGAGGGTGTTTCCTCCTGA	-4.23663707954	+
chr5	123874962	123874985	AAGAGGAGGGATTTGGCTCCTGG	-3.81442102617	+
chr11	22628439	22628462	AAGAGGAGGGAGATTGTTCCTGG	-3.40766761541	-
chr8	26796467	26796490	AAGAGGTGGGATTTTGTTCCCAG	-7.29211334536	+
chr1	21001640	21001663	AAGAGGTGGGACTTTGGTCCTAG	-12.0899341923	-
chr1	43564093	43564116	AAGAGGTGGGAGTTTGCTCTTGG	2.73661917494	+
chr11	57530763	57530786	AAGAGGCGGGACTTTCCTCCCGG	-8.32026182144	-
chr1	201261446	201261469	AAGAGGGAGAAGGTTGCTCCTGG	-0.069000069028	-
chr7	86233901	86233924	AAGAGGGAGGAGGTTCCTCCAGG	-3.26802911907	+
chr2	47044773	47044796	AAGAGGGTGGAATTTGCCCCAGG	1.67196310096	-
chr14	73710236	73710259	AAGAGGGGTGAGTGTGCACCTGA	-4.46785996088	+
chr13	75071288	75071311	AAGAGGGGGAAGTTTCTTCCAGA	-4.87608261464	-
chr19	30847847	30847870	AAGAGGGGGCAGTTTCCACCAGA	-6.11734335796	+
chrX	72950939	72950962	AAGAGGGGGGGGTCTGTTCCTGG	-4.94735403863	+
chrX	72769863	72769886	AAGAGGGGGGGGTCTGTTCCTGG	-4.94735403863	-
chr1	105229128	105229151	AAGAGGGGGGATTTTGACCCAGA	-5.67477153785	+
chr2	73157858	73157881	AAGAGGGGGGAGTCTCCCCCAAG	3.03843689999	+
chr16	8669349	8669372	AAGTAAGGGAAGTTTGCTCCTGG	5.58998530314	-
chr17	69856875	69856898	AAGTAAGGGGACTTTGTTCCAGA	-5.32498030399	+
chrX	37422921	37422944	AAGTAGAAGGAGTTTACTCCAGA	3.0493998521	-
chr5	141400724	141400747	AAGTAGTGAGAGTTTGCTCTTAG	0.658858191505	+
chr15	59165631	59165654	AAGTAGGAGGTGTTTGTTCCCAG	-3.70471775595	-
chr15	70223933	70223956	AAGTAGGAGGAGGATGCTCCTAG	2.92393030917	-
chr9	7936594	7936617	AAGTAGGTGGAGTTTTCTGCAGG	-11.6432829669	+
chr2	140193614	140193637	AAGTAGGGGGTGGATGCTCCAGG	-0.901108224195	-
chr3	19446662	19446685	AAGTAGGGGGTGTTTTCTACTGA	-8.66969474733	-
chr10	60200902	60200925	AAGTAGGGGGAGGGTGGTCCAGG	-7.89788491143	-
chr14	85205014	85205037	AAGTTAGTGGAGTTTGATCCCAG	-7.22523535686	+
chr6	106713741	106713764	AAGTTTGGGGAGTTTCCTACAGG	-11.7857608586	-
chr9	105408215	105408238	AAGTTGAGGAAGTTTGCTTCTAG	-6.68309605248	+
chrX	34115326	34115349	AAGTTGAGGGAATTTGCTGCCAG	-7.77611684336	-
chr17	64387716	64387739	AAGTTGAGGGAGTTCCCTCCAGA	-1.81018513018	+
chr7_GL383534v2_alt	106251	106274	AAGTTGTAAGAGTTTGCTCCAGG	-3.33605998934	+
chr7	141733651	141733674	AAGTTGTAAGAGTTTGCTCCAGG	-3.33605998934	+
chr10	110225747	110225770	AAGTTGCGGGACTTTGCTTCTGG	-14.0612779184	-
chr1	18386487	18386510	AAGTTGGAGAAGTCTGCTCCTGG	2.64509975099	+
chr2	124946864	124946887	AAGTTGGAGAAGTTTGCTCTAGA	-0.72673805726	+
chr14	66015165	66015188	AAGTTGGTGGAATCTGCTCCTGG	0.639708645389	-
chr6	156347095	156347118	AAGTTGGTGGAGTTTTCTCAAGG	-8.55469986224	-
chr20	8342564	8342587	AAGTTGGGAGAGTATGCTCTGGA	-1.80069131252	-
chr9	37510617	37510640	AAGTTGGGGAAGTGTGCTCCGGG	1.83399123344	+
chr12	91924528	91924551	AAGTTGGGGTAGTTGTCTCCTAG	-8.83870929493	+
chr2	66930303	66930326	AAGTTGGGGCAGTTTCATCCTGG	-11.6726135823	+
chr1	226347097	226347120	AAGTTGGGGGAGTATGCTACTGG	-3.63550682335	+
chrX	104387058	104387081	AAGTTGGGGGAGTTTATTCCCAG	-2.8513335078	+
chr15	33252352	33252375	AAGTTGGGGGAGTTTACTGCTAG	-4.30227353207	+
chr1	47616130	47616153	AAGTCATGGGATTTTGCTCCAAG	-4.10845434248	-
chr14	100218064	100218087	AAGTCAGGAGAGTGTGCTCCTGG	-1.63278550642	-
chr4	157316482	157316505	AAGTCAGGGTAGTTTTCTCCCAG	-7.11230369701	+
chr18	48956131	48956154	AAGTCGAGGGAAGTTGCTCCAAG	-3.52828994216	+
chr12	104654183	104654206	AAGTCGGGGGAGGGAGCTCCAAG	-3.13386910138	+
chr9	109430172	109430195	AAGTCGGGGGAGTCTCCTCACGA	-0.691634708645	+
chr12	152654	152677	AAGTCGGGGGAGTTCCCTCTGAG	-2.02858853116	-
chr12_GL877875v1_alt	146669	146692	AAGTCGGGGGAGTTCCCTCTGAG	-2.02858853116	-
chr6	23625315	23625338	AAGTGATGGGGGTTTGCCCCCAG	-2.91678817943	-
chr17	6288766	6288789	AAGTGAGTGCATTTTGCTCCAGA	-4.07292740448	-
chr7	148380995	148381018	AAGTGAGTGGCGTTTGCTCCTGG	1.02062011816	-
chr7_KI270808v1_alt	162659	162682	AAGTGAGTGGCGTTTGCTCCTGG	1.02062011816	-
chr19	39144201	39144224	AAGTGAGTGGACTTTGGTCCTGG	-11.7563356262	+
chr11	21244627	21244650	AAGTGAGGAGACTTTGCCCCAGA	0.481023285381	-
chr5	40918541	40918564	AAGTGAGGTGAGTTTCCTGCAGG	-12.5320332291	-
chr12	45405115	45405138	AAGTGAGGGTTGTTTTCTCCGGA	-5.49487446288	-
chr11	129616320	129616343	AAGTGAGGGGAAGTTGCTGCTAG	-8.31875287981	+
chr1	163305788	163305811	AAGTGAGGGGAATGTGCTACAAG	-3.31159769246	-
chr9	71562157	71562180	AAGTGAGGGGATATTGCTTCAGA	-3.62565425226	+
chr20	43433787	43433810	AAGTGAGGGGATTTGGCCCCAGA	-0.590329906554	+
chr9	14646687	14646710	AAGTGAGGGGAGTATGCTTGTGG	2.68543916939	-
chr11	131191110	131191133	AAGTGTAGGGAGCTTGCTCACAG	3.62963314116	+
chr14	35886987	35887010	AAGTGTGATGAGTTTGCTTCTGG	-10.5116514561	-
chr20	6238730	6238753	AAGTGTGTGGAGTTTTCTCTGGG	-7.55222612639	+
chr10	122524051	122524074	AAGTGTGCTGAGTTTGCTTCTGG	-11.292475134	+
chr18	38546952	38546975	AAGTGTGGGAAGTCTGCTCTGGA	2.25741360619	-
chr3	55614053	55614076	AAGTGTGGGCAGATTCCTCCAGG	-7.28449659609	-
chr1	29259441	29259464	AAGTGTGGGGCCTTTGCTGCGGG	-13.1980987657	-
chr16	70874791	70874814	AAGTGTGGGGAGGGTGCTTCTAG	-8.81622598099	-
chr1	146840753	146840776	AAGTGTGGGGAGGGTGCTTCTAG	-8.81622598099	+
chr8	96406556	96406579	AAGTGTGGGGAGTTAGGGCCGGA	-9.11811016254	+
chr1	119296498	119296521	AAGTGCAGGGAATTTGCTGCAGG	-6.42555242057	+
chr12	50910366	50910389	AAGTGCGAGCTGTTTGCTCCCAG	-6.92590482981	-
chr9_GL383540v1_alt	58518	58541	AAGTGGAAGGAGCTTGCACCAGG	3.45737122354	-
chr9	69464064	69464087	AAGTGGAAGGAGCTTGCACCAGG	3.45737122354	-
chr17	72913466	72913489	AAGTGGATGGAGTCTCCTCCTGG	-0.202052742697	+
chr17_KI270859v1_alt	86486	86509	AAGTGGATGGAGTCTCCTCCTGG	-0.202052742697	+
chr7	71285420	71285443	AAGTGGAGAGAGGTTGGTCCAGA	-6.06609812454	-
chr9	83416154	83416177	AAGTGGAGAGAGTTGGCTCATGG	-0.515116758544	-
chr11	85668108	85668131	AAGTGGAGTGATTTTGCTTCTGG	-9.00791309919	-
chr2	55128457	55128480	AAGTGGAGTGAGTTTGCTCTGGG	3.65220898454	-
chr17	10300739	10300762	AAGTGGAGGATCTTTGCTCCAAG	-1.62742278183	-
chr13	55016564	55016587	AAGTGGAGGAAATTTGCCCCAAG	5.35288613838	-
chr6	51100935	51100958	AAGTGGAGGAAGTTTCCTCTCAG	-0.00738750235964	-
chr2	221563168	221563191	AAGTGGAGGGACATTGCTTCAAG	-8.05739328237	-
chr15	90706714	90706737	AAGTGGAGGGAGGATGCCCCAGA	3.52937715484	+
chr5	123772555	123772578	AAGTGGAGGGAGTCTGCCCTGGA	6.91273533447	+
chr20	50859548	50859571	AAGTGGAGGGAGTAGGCTCTGGG	0.78439808009	+
chr13	50652395	50652418	AAGTGGAGGGAGTTTGGAACGAG	-7.36897592173	-
chr11	118149949	118149972	AAGTGGAGGGAGTTTGAATCTGG	-5.54751355857	-
chr19	40443991	40444014	AAGTGGAGGGAGTTTGAAGCTGG	-7.56857094131	-
chr5	134131090	134131113	AAGTGGTGGAAGAGTGCTCCAAG	0.130494958783	+
chr2	76355655	76355678	AAGTGGTGGTAGTCTGCACCAAG	-0.869316089775	+
chr3	36296529	36296552	AAGTGGTGGCAGTTTGCTTTCAG	-1.63791881621	-
chr8	38625349	38625372	AAGTGGTGGGTGTTTGCTACTGA	-3.97205844581	+
chrX	28527576	28527599	AAGTGGTGGGATTAAGCTCCAGG	-5.54298731528	+
chr5	60671932	60671955	AAGTGGTGGGATTTGGCTCACAG	-4.51333287025	-
chr5	9709541	9709564	AAGTGGTGGGATTTTGTTTCTGA	-10.2350334241	+
chr7	132190149	132190172	AAGTGGTGGGAGGCTGTTCCCAG	-5.57064425354	-
chr4	14022621	14022644	AAGTGGTGGGAGGTTACTCTAGG	-0.419438323151	+
chr6	126906172	126906195	AAGTGGTGGGAGAGTGCACCAGA	-1.67850238248	-
chr2	59594830	59594853	AAGTGGTGGGAGTCTGCTATAAG	4.93746743465	-
chr14	25548588	25548611	AAGTGGTGGGAGTATGCAGCTGG	-10.9804201143	+
chr12	81653053	81653076	AAGTGGTGGGAGTTTGGTTTAGG	-6.65853200357	-
chr8	39775140	39775163	AAGTGGCTGAAGTTTGCTCCTAG	2.53682162248	+
chr8_KI270822v1_alt	525775	525798	AAGTGGCTGAAGTTTGCTCCTAG	2.53682162248	+
chr22	24401068	24401091	AAGTGGCTGGTGTTTGCTTCCGA	-9.05878584238	-
chr3	128159548	128159571	AAGTGGCTGGATTTTACTCCAAG	-2.37981299683	-
chr11	19827807	19827830	AAGTGGGAAGTGTTTGCTCCTGG	2.57920190623	+
chr21	35744354	35744377	AAGTGGGAAGAGTTTGTTCCAGG	1.52658838691	-
chr7	106197572	106197595	AAGTGGGATGAGTTTGCCCAGAG	1.00437381021	+
chr6	54091080	54091103	AAGTGGGAGAGGTGTGCTCCTGG	-3.38887561084	-
chr6	84687618	84687641	AAGTGGGAGAAGCTTGCTCTGGG	6.75958087048	+
chr21	25561673	25561696	AAGTGGGAGGTTTTTCCTCCTGG	-4.04810515142	-
chr1	66701284	66701307	AAGTGGGAGGTGTTTGCTAATAG	1.05716589255	+
chr1	32306108	32306131	AAGTGGGAGGACTGTGCTACCAG	-6.26592471254	-
chr4	845544	845567	AAGTGGGAGGACTTGGCTGCAAG	-10.3386247339	-
chr10	43002915	43002938	AAGTGGGAGGACTTTTCTCGAGG	-5.93086934278	+
chr7	67552710	67552733	AAGTGGGAGGAGCTCCCTCCAGG	5.55463027196	+
chr2	27929119	27929142	AAGTGGGAGGAGCTTGAGCCTGA	-1.07951432313	+
chr17	45148705	45148728	AAGTGGGAGGAGGTGGCGCCGGG	-5.20507854798	+
chr4	41870621	41870644	AAGTGGGAGGAGGTTGCCGCTAG	-4.60958919982	+
chr8	28625818	28625841	AAGTGGGAGGAGACTGCTCCAGG	6.93385886584	+
chr21	34708284	34708307	AAGTGGGAGGAGATGGGTCCAGG	-8.58820790218	+
chr5	178387955	178387978	AAGTGGGAGGAGATTGATGCAGA	-7.62432081925	+
chr8	129247389	129247412	AAGTGGGAGGAGTGGGCTCTCAG	-1.32392975408	-
chr8	106730829	106730852	AAGTGGGAGGAGTTTGCGATCAG	5.3526411881	+
chr9	126271007	126271030	AAGTGGGTTGAGTTGGTTCCTGA	-5.9209225519	-
chr7	147200016	147200039	AAGTGGGTTGAGTTGGCTCTCAG	-2.56898382374	+
chr20	47416920	47416943	AAGTGGGTGAAGGGTGCTCCAGG	-1.98756250046	-
chr7	5595346	5595369	AAGTGGGTGCATTTGGCTCCAGA	-6.26612714341	+
chr16	312953	312976	AAGTGGGTGCAGTTTGCGCCCAG	-2.07417263528	+
chr9	15307391	15307414	AAGTGGGTGGAGTCACCTCCCAG	-0.489480516004	+
chr3	136956401	136956424	AAGTGGGTGGAGTGTGGTCAGGA	-7.23825602979	-
chr14	44897048	44897071	AAGTGGGCAGAGTTTGCACGGAG	-1.91861716751	-
chr20	43232781	43232804	AAGTGGGCTGACTTTGCTTCTAG	-10.2714209488	-
chr13	26082663	26082686	AAGTGGGCTGAGTTTGCTGTTAG	-1.23557930694	+
chr14	97790528	97790551	AAGTGGGGAATGTTTGCTCTAGG	-2.33996737709	-
chr5	85899092	85899115	AAGTGGGGAGTAATTGCTCCAGG	-1.54447085336	-
chr1	164993427	164993450	AAGTGGGGAGTGGTGGCTCCTGG	-5.96138240673	-
chr9	96391408	96391431	AAGTGGGGAGTGAGTGCTCCAGG	-1.60200571683	+
chrX	11768200	11768223	AAGTGGGGAGTGATTGCTACTGG	-7.40531420002	-
chr10	105470237	105470260	AAGTGGGGAGATTATACTCCTAG	0.628156255797	+
chrX	132113381	132113404	AAGTGGGGAGATTTAGATCCAGA	-4.5496925574	+
chr4	129883987	129884010	AAGTGGGGAGACTGGGCTCCCAG	-5.29414020872	-
chr10	99375299	99375322	AAGTGGGGAGACTGTGGTCCAGG	-10.657593394	+
chr12	61085300	61085323	AAGTGGGGAGACTTTGCTCAGAG	2.41911129367	+
chr1	31693204	31693227	AAGTGGGGAGAGCTTTCTCAAGG	0.752835858517	-
chr6	118436258	118436281	AAGTGGGGAGAGCTTGTTTCCAG	-4.73769323556	-
chr9	19810144	19810167	AAGTGGGGAGAGGTGGTTCCAGG	-7.01399592606	+
chr19	3639381	3639404	AAGTGGGGAGAGATGGCACCTAG	-2.80701021266	+
chr10	78255044	78255067	AAGTGGGGAGAGTGTGCTGAGAG	1.56760341911	+
chr18	10749968	10749991	AAGTGGGGTCAGTTTTCTCCAGA	-2.2151246225	-
chr12	107577257	107577280	AAGTGGGGTGGGTTTGCATCAGA	-9.01742021289	-
chr15	32361901	32361924	AAGTGGGGTGAATTAGCACCTGG	-3.78560400504	-
chr15	30176742	30176765	AAGTGGGGTGAATTAGCACCTGG	-3.78560400504	+
chr15_KI270905v1_alt	2461691	2461714	AAGTGGGGTGAATTAGCACCTGG	-3.78560400504	+
chr1	199046556	199046579	AAGTGGGGTGAGCTTCCTTCTGA	-5.54465222788	+
chr8	138730772	138730795	AAGTGGGGTGAGCTTGCTGTGGA	2.2173561681	+
chr14	70188178	70188201	AAGTGGGGTGAGGGTGCCCCGGA	-1.17269075929	-
chr2	73213514	73213537	AAGTGGGGTGAGTGAGCTCCGGG	1.31672017663	+
chr15	65329195	65329218	AAGTGGGGTGAGTTGGAGCCTGG	-11.9749481282	-
chr2	2560791	2560814	AAGTGGGGCCAGATTCCTCCAGG	-8.7366184755	-
chr5	90547346	90547369	AAGTGGGGCGAGTCTACACCAGA	0.930975457368	-
chr12	24954894	24954917	AAGTGGGGGAGATTTGCTACTGG	-5.33360393581	+
chr4	118966434	118966457	AAGTGGGGGAGCTGTGCTCCAGG	-4.4196168502	-
chr9	115337954	115337977	AAGTGGGGGAGGTTTGCTTGAGG	-2.5871240669	-
chr8	22286427	22286450	AAGTGGGGGAAATTGGATCCCAG	-3.54762401377	+
chr6	15149163	15149186	AAGTGGGGGAAGTGGGCTGCAGG	-10.218332072	+
chr8	22111440	22111463	AAGTGGGGGAAGTTGGACCCAGA	-4.9092168473	+
chr2	23490190	23490213	AAGTGGGGGTTTTTTGTTCCCAG	-4.15490955366	-
chr3	4283186	4283209	AAGTGGGGGTGGTTTTCTTCAAG	-12.434865251	-
chr17	57599663	57599686	AAGTGGGGGCAGATTGATTCGGA	-9.24641749693	+
chr3	42710597	42710620	AAGTGGGGGCAGATTGCTTGAGG	-0.210776741096	+
chrX	107484129	107484152	AAGTGGGGGCAGTGGGCTTCGAG	-10.5364650655	-
chr4	152066975	152066998	AAGTGGGGGGAAATTACTGCAAG	-5.96098603412	+
chr7	73513800	73513823	AAGTGGGGGGATCTTGAGCCCAG	-7.16507552813	+
chrX	17186181	17186204	AAGTGGGGGGATTCTGCTTCAGA	1.33598520738	+
chr8	20313429	20313452	AAGTGGGGGGATTTTGTGCAAGA	-6.31615235504	+
chr17	5946930	5946953	AAGTGGGGGGACTATTCCCCTGG	-3.79939104719	+
chr17	79626140	79626163	AAGTGGGGGGAGGATGCTGGGGG	1.62726008815	+
chr1	218758659	218758682	AAGTGGGGGGAGGTTGCCCTTGG	7.12838575952	+
chr5	152310541	152310564	AAGTGGGGGGAGATGGTTTCAGG	-11.571190176	+
chr9	9011175	9011198	AAGTGGGGGGAGTCTTTTCAGGA	-1.11596041537	+
chr15	75018808	75018831	AAGTGGGGGGAGTTTCAGCAAAG	-6.224625108	+
chr3	122919640	122919663	ATATTGTGGCAGTTTGCTCCCAG	-3.28154578975	+
chr4	56513830	56513853	ATATTGGGGGGCTTTGCTCCAGA	-2.53937117247	-
chr15	67929857	67929880	ATATGATGGGAGTTTGCTACAAG	-3.25098109807	-
chr11	94631016	94631039	ATATGTGGGGAATTGGCTCCAGG	-0.155874394454	-
chr2	52471669	52471692	ATATGGGGGCAGTTTTCCCCAGG	-0.443851384683	+
chr8	141945143	141945166	ATTAGGGTGGAGTTTGCACCTGG	2.60078237519	+
chr16	28542950	28542973	ATTTTTGGGGAGTTAGCTCCTGG	-1.29715801369	+
chr11	13853972	13853995	ATTTTGGGGTAGTTTGTTCCAGA	-4.77064220817	+
chr10	107136917	107136940	ATTTGAGGGGAATTTGTTCCCAG	0.718190447864	-
chr16	49639280	49639303	ATTTGAGGGGAGTTGACTCCCAG	1.20361631253	-
chr1	170450511	170450534	ATTTGTGGGGAATTGGCTCCAGG	-0.695874394454	-
chr8	5429769	5429792	ATTTGTGGGGAATTTGTTCCAGA	-1.82157632641	+
chrX	26630989	26631012	ATTTGTGGGGAATTTGTTCCAGG	-2.27697040802	-
chr19_KI270938v1_alt	443316	443339	ATTTGTGGGGAGTGCGCTCCAGG	-1.06726795514	+
chr19_GL949752v1_alt	365710	365733	ATTTGTGGGGAGTGCGCTCCAGG	-1.06726795514	+
chr19_GL949746v1_alt	367536	367559	ATTTGTGGGGAGTGCGCTCCAGG	-1.06726795514	+
chr19	54461022	54461045	ATTTGTGGGGAGTGCGCTCCAGG	-1.06726795514	+
chr11	98021443	98021466	ATTTGTGGGGAGTTTCCTCAGGG	-1.72545322619	+
chr12	21735768	21735791	ATTTGGAGGGACTTTTCTCCTGG	-2.81489644673	-
chr4	94678768	94678791	ATTTGGGAGAAGGTTGCTCCAGG	3.98276891732	+
chr14	89617768	89617791	ATTTGGGTGCAGTTTGCTCGAGA	-1.00207826414	-
chrX	64460628	64460651	ATTTGGGGTTAGTTTGCTCTTGG	1.92677036191	+
chr2	188691028	188691051	ATTTGGGGTTAGTTTGCTCTTGG	1.92677036191	+
chr1	94722001	94722024	ATTTGGGGTGTGTTTCCTCCCAG	-4.69633928347	-
chr8	9908507	9908530	ATTTGGGGTGAGTTTGATCAGGA	-2.47902095583	-
chr16	84971133	84971156	ATTTGGGGGAAATTTTCTCCTGA	0.766572297339	+
chr4	85453622	85453645	ATTTGGGGGAAGTTTTTTCCTGG	-2.28610473701	+
chr4	6647417	6647440	ATTTGGGGGCAGTGTTCTCCCAG	-3.49148027398	-
chr2	23661786	23661809	ATTTGGGGGCAGTTGGCTCCAGA	2.2485423524	-
chr7	75027329	75027352	ATTTGGGGGGATGTTGATCCCGA	-2.11245491463	+
chr15	62849613	62849636	ATTTGGGGGGAGTTGGCCTCAAG	-2.64926268181	+
chr15	25488069	25488092	ATCTGAGGAGAGTTTGTTCCAGA	-0.689168721379	-
chr3	127201149	127201172	ATCTGAGGGGAGTATGTTCCAAG	-0.682734020097	-
chr1	193175793	193175816	ATCTGTGGGGAATTGGCTCCAGG	-1.27587439445	-
chr1	63250218	63250241	ATCTGTGGGGAATTTGTTCCAGA	-2.28557632641	-
chr16	23818119	23818142	ATCTGTGGGGAATTTGTTCCGGG	-2.85697040802	-
chr3	48145287	48145310	ATCTGTGGGGAGTTGGTTCCAGG	-6.56581856677	-
chr11	107521122	107521145	ATCTGTGGGGAGTTAGTTCCAGG	-4.98554329452	-
chr8	41304880	41304903	ATCTGGAAGGTGTTTGCTCCTGG	0.348235693306	-
chrX	39048247	39048270	ATCTGGAGGGAGTCTGCCCCAAG	9.39262527609	-
chr5	67697483	67697506	ATCTGGTGGGTGATTGCTCCAGG	-1.59011623152	-
chr7	15621023	15621046	ATCTGGTGGGAGTTTTCTCCAAG	1.33264748654	+
chr15	39451474	39451497	ATCTGGGTGGAGTTTGCTATAGA	3.1620012121	-
chr9	37787013	37787036	ATCTGGGCCGAGTTTCCTCCAGA	-4.21720330336	-
chr20	53239214	53239237	ATCTGGGGTGATTTTGCTCCTGG	2.81199263181	-
chr20	44450937	44450960	ATCTGGGGTGACTTTGCCCCCAG	-0.459634542888	+
chrX	11459051	11459074	ATCTGGGGGAAGAGTGCTCCAGG	4.14070842263	+
chr10	104298072	104298095	ATCTGGGGGAAGATTCCTCCGGG	1.13942473564	-
chr22	39367992	39368015	ATCTGGGGGAAGTATGTTCCAGG	-0.417425357759	-
chr2	235381475	235381498	ATCTGGGGGAAGTTTGCTAAAGA	4.74024287591	-
chr2	74094251	74094274	ATCTGGGGGTAGAGTGCTCCAGG	1.38041211808	+
chr17	32910289	32910312	ATCTGGGGGCTGTTAGCTCCAGA	-3.53834335906	+
chr6	85865937	85865960	ATCTGGGGGGTGTTAGCTCCTGA	2.82344193091	+
chr12	56564293	56564316	ATCTGGGGGGGATTTGTTCCAGG	-3.8461719529	+
chr2	120955839	120955862	ATCTGGGGGGCGAGTGCTCCAGG	0.630747812294	+
chr2	71702800	71702823	ATGCAGGGGGAGCTGGCTCCAGG	3.02640979558	-
chrX	128024625	128024648	ATGCTGGGGCAGTTTGCTGCAGG	-11.9970797652	-
chr1	96327667	96327690	ATGCTGGGGGAGTTTGGTCATGG	-9.33352025626	+
chr10	47944339	47944362	ATGCGGGGGGAGGATGCTCTAGA	3.11010488262	-
chr7	115450293	115450316	ATGGAGGGGGACTTTGCTCTGAG	-4.41639083909	-
chr2	119399365	119399388	ATGGTGGGTGAGTCTGCTCCAGG	-3.48043766807	-
chr22	31965703	31965726	ATGGGAGAGTAGTTTGCTCCAGA	-3.32915869133	+
chr19	713069	713092	ATGGGTGGGGGGTTTGCTGCTGG	-18.1854951382	+
chr9	74557063	74557086	ATGGGGAAAGAGTTTGCTCCTGG	-3.93160952798	-
chrX	20484484	20484507	ATGGGGAGGGGGTTTGCTCCCAG	-1.80745669256	+
chr2	3456985	3457008	ATGGGGAGGGACTCTGCTCCCAG	-1.17827959452	-
chr2_KI270769v1_alt	66455	66478	ATGGGGAGGGACTCTGCTCCCAG	-1.17827959452	-
chr13	31996286	31996309	ATGGGGAGGGACTTTGCTTCTGG	-11.2306033384	-
chr21	33815386	33815409	ATGGGGTGGGGGTTTGTTCCAGA	-10.7399875338	+
chr22	49964568	49964591	ATGGGGTGGGAGTGTGTTCCGGG	-9.4618951557	+
chr13	22117866	22117889	ATGGGGTGGGAGTGTGCTGCTGA	-10.4989583485	+
chr17	70679347	70679370	ATGGGGGAAGAGTTTGCCCCCGA	-0.287471369072	+
chr6	46631617	46631640	ATGGGGGTGTAGTTTTCTCCTGA	-9.03724612554	-
chr7	147937631	147937654	ATGGGGGTGGAGTCTGCTCCAGG	3.79103409837	-
chr10	132111336	132111359	ATGGGGGGGGTCTCTGCTCCAAG	-5.63251056727	-
chr17	37527799	37527822	ATGGGGGGGGAATTGGTTCCAGG	-8.71900444425	-
chr17_KI270857v1_alt	1766967	1766990	ATGGGGGGGGAATTGGTTCCAGG	-8.71900444425	-
chr17	81432872	81432895	ATGGGGGGGGAGGTTGGGCCTGG	-12.729058674	-
chr15	27728166	27728189	ATGAAGGGGAATTTTGCTCCAGG	-1.73050039175	-
chr11	120692596	120692619	ATGAAGGGGAAGGTTGCTCCGGA	-0.973684279048	+
chr8	144081964	144081987	ATGAAGGGGGAGTTTGCTCAAGA	3.41976260765	-
chr14	22466983	22467006	ATGATGGGGGAGTTTGCTGTCGG	-1.91588866864	-
chr16	69264302	69264325	ATGAGTGGTGAGTTGGCTCCAAG	-8.10768599453	+
chr13	27500880	27500903	ATGAGGAGGGAGTTTGCACCAGG	3.26736488607	-
chr13	29677647	29677670	ATGAGGTGGGTGTTTTCTCCTGA	-7.75864329524	+
chr5	172719465	172719488	ATGAGGTGGGTGTTTGCGCCCAG	-7.83043563807	-
chr19	5618042	5618065	ATGAGGTGGGAGGATGCTCCGAG	-1.93697783055	+
chr2	214599027	214599050	ATGAGGGAGAAGTTTGGTCCAGA	-5.67258259813	+
chr22	31790504	31790527	ATGAGGGTGGGGTTTGCTCTGGA	-4.78393180466	-
chr20	38224526	38224549	ATGAGGGGTGACTTTGCCCCCGG	-4.032474034	+
chr6	3131735	3131758	ATGAGGGGGAAGCTTGTTCCAGG	-0.169390175343	-
chr20	58620995	58621018	ATGAGGGGGGAGGTTGGTACAGA	-12.290634228	-
chr1	181799683	181799706	ATGTAAGTGGAGTTTGGTCCTAG	-8.37305147675	+
chr13	98858457	98858480	ATGTAAGGAGAGTTTGCTCTTGA	0.738859311688	+
chr11	113546669	113546692	ATGTAAGGGGGCTTTGCTCCTAG	-3.31298125947	-
chr1	38265776	38265799	ATGTAGGGGGAGGGTGTTCCAGG	-3.90717923985	-
chr12	90122003	90122026	ATGTAGGGGGAGTCTGTTCTCAG	2.00292838292	+
chr13	114155311	114155334	ATGTAGGGGGAGTTTGATGTAAG	-0.251155453164	+
chr6	117446988	117447011	ATGTTAGGGGAGTTTGGGCCAAG	-9.88113369753	-
chr7	98146936	98146959	ATGTTTAGGGAGTTTGCTGCCAG	-7.2500804966	-
chr4	22507550	22507573	ATGTTTGGTGAGGTTGCTCCCAG	-7.15782173972	-
chr4	144786014	144786037	ATGTTTGGGGAGTTTAATCCCAG	-7.52895550971	-
chr8	83627673	83627696	ATGTTGAGGGAGTTTGTTACCAG	-10.4900052415	-
chr2	187386659	187386682	ATGTTGGAGTAGGTTGCTCCTGG	-5.33442308811	-
chr3	43850197	43850220	ATGTTGGGAGACTTTGCTTCAGA	-9.48374876287	-
chr11	69537972	69537995	ATGTTGGGGGATGTGGCTCCAGA	-6.30109466449	+
chr1	111504892	111504915	ATGTCTGGGGAGTCTGCTCAGGG	-0.480697823604	-
chr19	2488074	2488097	ATGTCCGGGGAGCATGCTCCAGG	-4.38855913587	-
chr3	56256463	56256486	ATGTCGAGAGAGTTTGCTCTTGA	-0.83668657833	+
chr16	10143148	10143171	ATGTCGCTGGTGTTTGCTCCAGG	-8.6219730065	+
chr1	214503795	214503818	ATGTCGGGTGTGTTTGCTGCTGA	-13.1091163863	-
chr12	4756963	4756986	ATGTCGGGGGGGTTTTCCCCAGG	-8.54110263252	+
chr10	108468556	108468579	ATGTGAGAGGACTTCGCTCCAGG	1.65691074981	+
chr15	96583982	96584005	ATGTGAGTGGAGTTGGCTCTAGG	-2.76522830555	+
chr11	83595180	83595203	ATGTGAGGTGAGTTTTCTCCCAG	-1.670435114	+
chr5	79554092	79554115	ATGTGAGGGTAGTTTGATTCGAG	-10.0095300092	+
chr14	104754075	104754098	ATGTGAGGGCAGTGAGCTCCCAG	-2.57880191258	+
chr3	183280069	183280092	ATGTGAGGGGAGTTGGACCCAGA	-5.22215124562	-
chr11	23272877	23272900	ATGTGTAGGGAGTATGATCCAGG	-3.90360517541	-
chr1	239454036	239454059	ATGTGTAGGGAGTTTCCCCCAAG	-0.301369669021	+
chrX	31107052	31107075	ATGTGTGCGCACTTTGCTCCAGG	-9.93417221356	-
chr8	47273033	47273056	ATGTGTGGGGTGTTTTATCCTGA	-9.15331115355	+
chr2	206420929	206420952	ATGTGTGGGGAATTGGTTCCAGG	-7.66793225218	+
chr6	50517951	50517974	ATGTGTGGGGAATTTGCTCCAGG	8.1707078973	+
chr20	16460841	16460864	ATGTGTGGGGATTTTCATCCGAG	-8.82609903072	-
chr9	78813154	78813177	ATGTGTGGGGACTATGATCCGAG	-7.95437093196	-
chr20	4647847	4647870	ATGTGCAGGGAGTTGGCTCTAGG	-1.97587108038	-
chr4	24795164	24795187	ATGTGCGTGGCATTTGCTCCAGA	-4.81329890308	-
chr8	25185796	25185819	ATGTGCGGGGATTTTGACCCAGG	-8.98537796039	+
chr7	52349026	52349049	ATGTGCGGGGAGTCTGTTCTAGG	-2.11125723679	+
chr17	34462576	34462599	ATGTGGAAGGAATTTGCTCAAGG	2.57023520762	+
chr5	168174894	168174917	ATGTGGAAGGAGTTTGCTGGGAG	1.66468922913	+
chr5	4679998	4680021	ATGTGGAGAGATTTTCCTCCAAG	-2.37651965275	+
chr22	43230171	43230194	ATGTGGAGGAAGGGTGCTCCAGG	0.444650849695	+
chr9	30764787	30764810	ATGTGGAGGGCTTTTGCTTCTGG	-6.92007498083	-
chr3	44092911	44092934	ATGTGGAGGGACTGTTCTCCGGG	-6.00514866377	-
chr10	77360537	77360560	ATGTGGAGGGAGTGCTCTCCTGG	-1.13279306086	-
chr11	56097760	56097783	ATGTGGTATGATTTTGCTCCTAG	-2.17157410395	-
chr4	40916564	40916587	ATGTGGTTGGATTTTGTTCCAAG	-5.81303031021	+
chr11	10646594	10646617	ATGTGGTTGGAGTGTGCTCTGGA	-0.438414137027	-
chr14	32182839	32182862	ATGTGGTGAGAGTTTCCCCCAAG	-0.978893275666	+
chr10	77575391	77575414	ATGTGGTGGCTGTTTGGTCCAAG	-14.1036481622	-
chr3	79485715	79485738	ATGTGGTGGCAGTTGGCCCCTGA	-3.07802190588	-
chr18	70423556	70423579	ATGTGGTGGGTGTTGGCTCTGGA	-5.00786259606	+
chr8	49197166	49197189	ATGTGGTGGGGGTTGGTTCCTGG	-12.0404521043	-
chr20	3804048	3804071	ATGTGGTGGGAATCTGCACCCAG	2.13351302278	+
chr16	74141932	74141955	ATGTGGTGGGAGCTGGCCCCAGG	2.9013738981	+
chr12	75878971	75878994	ATGTGGTGGGAGTGGGGTCCTAG	-11.6681893336	-
chr8	15685231	15685254	ATGTGGTGGGAGTGTGCTGCCGA	-3.68831484375	+
chr8	14506220	14506243	ATGTGGTGGGAGTTTGTTGTTAG	-3.20204369879	-
chr15	64150513	64150536	ATGTGGCAGGATTTTGATCCAGA	-4.35944341955	-
chr19	10260261	10260284	ATGTGGCAGGAGTCAGCTCCTAG	0.833642903185	-
chr4	163433843	163433866	ATGTGGCAGGAGTCTGCCCCAAG	5.98562467714	-
chr16	54658459	54658482	ATGTGGCGGGAGGGTGTTCCAAG	-6.58654728449	+
chr2	33493227	33493250	ATGTGGGAAGCATTTGCTCCAGA	-0.850105545109	+
chr4	145382067	145382090	ATGTGGGAGCAGTTTTCTCAAGG	-5.05402610786	-
chr8	126224828	126224851	ATGTGGGAGGAGTGGGCTCAGAG	-1.52192975408	+
chr14	102059947	102059970	ATGTGGGAGGAGTTTGAGACCAG	-5.81965021444	-
chr2	47482589	47482612	ATGTGGGAGGAGTTTGAGACCAG	-5.81965021444	+
chr12	122966684	122966707	ATGTGGGAGGAGTTTGCCACAGG	1.92323268701	-
chr18	78108912	78108935	ATGTGGGTGCAGGTTGCCCCTGG	-2.27298311724	-
chr16	56947409	56947432	ATGTGGGTGGTGTCTTCTCCCAG	-3.81935355948	-
chr10	1126042	1126065	ATGTGGGTGGCGTTTGCTGTTGG	-2.71575326781	+
chr22	48659517	48659540	ATGTGGGTGGAGGAGGCTCCAAG	-1.9988323294	+
chr17	80086699	80086722	ATGTGGGTGGAGAGTGGTCCAGG	-8.38485718644	-
chrX	16375888	16375911	ATGTGGGTGGAGAATGGTCCTGA	-8.17591842174	+
chr8	141718654	141718677	ATGTGGGTGGAGTCAGCACCTGG	-1.74180378601	-
chr17	51481753	51481776	ATGTGGGTGGAGTATGCTCACAG	3.76587855479	+
chr11	16465857	16465880	ATGTGGGTGGAGTTTTCTTTGGA	-2.52839868428	-
chr20	39516193	39516216	ATGTGGGCAGTGTTTGGTCCAGA	-8.99780562599	-
chr1	64187626	64187649	ATGTGGGCAGAGTTTGCCCTGGA	2.37195089717	-
chr7	68464219	68464242	ATGTGGGGAAAGTTTCCCCCAAG	-0.10701387811	+
chr7	39127709	39127732	ATGTGGGGAAAGTTTGTTTCGGG	-10.082170474	+
chrX	100719758	100719781	ATGTGGGGACAATTTCCTCCAGA	-2.67863245713	+
chr11	7632361	7632384	ATGTGGGGAGTGCTTGCTCCAGA	5.01562620245	+
chr4	47486872	47486895	ATGTGGGGAGTGTTTGACCCTGG	-7.16827335442	+
chr14	105282127	105282150	ATGTGGGGAGCATCTGCTCCGGG	2.69478235816	-
chr11	37380373	37380396	ATGTGGGGAGAAATTGCTCCTGA	3.53261598564	-
chr3	146352427	146352450	ATGTGGGGAGATTTTGGTCAAAG	-7.94021934158	+
chr13	109731484	109731507	ATGTGGGGAGACTCTGCACCTGG	0.07219698685	-
chr6	145295247	145295270	ATGTGGGGAGAGCATGCTGCCAG	-3.84276464885	-
chr13	94818515	94818538	ATGTGGGGAGAGTTCCCTACCAG	-4.4170783219	-
chr14	85099085	85099108	ATGTGGGGTTAGATTGCTGCAGA	-7.07867208506	-
chr2	230282377	230282400	ATGTGGGGTGAATTTGCTGGGAG	-0.424373594813	-
chrX	108235452	108235475	ATGTGGGGTGAGGTTGCTAACAG	-1.00840309354	-
chr20	19872617	19872640	ATGTGGGGTGAGTGTGCTTCAGG	-4.03704179663	-
chr12	98257418	98257441	ATGTGGGGCAAATTTGTTCCCAG	-3.51489205657	-
chr2	9400123	9400146	ATGTGGGGGATGTTTCCTGCCAG	-11.673400475	+
chr19	18763924	18763947	ATGTGGGGGAAGCCTGCTCAGAG	5.32624753741	-
chr6	37735846	37735869	ATGTGGGGGAAGAGTGCCCCAGG	4.42602734755	+
chr20	49469268	49469291	ATGTGGGGGAAGAGTGCTCTGGG	2.29537728395	-
chrX	64643455	64643478	ATGTGGGGGTAAACTGCTCCCAG	-0.147138701855	+
chrX	69120312	69120335	ATGTGGGGGTATTTTACTCATAG	-1.43613883732	-
chr2	184685143	184685166	ATGTGGGGGCAGGCAGCTCCAGG	-3.67816701007	+
chr6	35489763	35489786	ATGTGGGGGGTGGTGGCTCACGA	-4.67611965741	+
chr9	88244890	88244913	ATGTGGGGGGGGTCAGCCCCGGG	-0.237313537983	-
chr7	70754829	70754852	ATGTGGGGGGCACTAGCTCCTAG	-1.24186583226	-
chr10	102634389	102634412	ATGTGGGGGGCCTTTGCTGAGAG	-1.21305734615	+
chr5	14954206	14954229	ATGTGGGGGGAAAATCCTCCAGG	-1.55554857889	+
chrX	13211286	13211309	ATGTGGGGGGAATTTAATCCAGG	1.81090313379	-
chr10	67968231	67968254	ATGTGGGGGGAATTTGCACATAG	4.50951475547	-
chrX	136435640	136435663	ATGTGGGGGGATATTGCTTGAGG	2.70258162751	+
chr19	51587179	51587202	ATGTGGGGGGAGCTTCACCCAGA	-0.715644244949	+
chr17	81432774	81432797	ATGTGGGGGGAGGGTGGGCCTGG	-9.3423243419	-
chr17	78855109	78855132	ATGTGGGGGGAGTCAGGTGCTGG	-14.4359151512	+
chr2	938596	938619	ATGTGGGGGGAGTTTCCAGAAGG	2.47958053484	-
chr3	108567355	108567378	ACAGGGGTGGAGTTTGCTCTAGG	2.45686778585	+
chr7	17779455	17779478	ACAACTGGGGAGTTTGCTCCTGG	6.14379130145	+
chr10	25930752	25930775	ACAAGGTGGAAGTTTGCTCCTGG	3.18928698031	+
chr5	122060811	122060834	ACAAGGGTGGAGTTTGCTGCAGG	-4.91166171309	-
chr5	122406293	122406316	ACATAGAAGGAGTTTGCTCCAGG	4.88334890048	+
chr6	38175892	38175915	ACATTGGGGGCGTTTGTTCCAGG	-7.602967066	-
chr3	26550295	26550318	ACATTGGGGGAATTTGCTTCTGA	-4.23038457261	+
chr9	93702589	93702612	ACATGTGTGGAGTTTCCTCCCGA	-3.5369746719	-
chr13	86487003	86487026	ACATGCAGGGAGCTTGCTCCGGG	6.06152964363	+
chr18	26781977	26782000	ACATGGAGGGGGTTTGCTCACAG	-0.410339177391	-
chrX	44214562	44214585	ACATGGAGGGAGTTTGTTGCCAG	-7.48186046766	+
chr3	192174506	192174529	ACATGGCAGGAGTTTGCTGCAGG	-5.70667666072	+
chr17	20091606	20091629	ACATGGGTCGAATTTGCTCCTGA	0.764510409778	-
chr13	104102901	104102924	ACATGGGTGGAGGTTGTTCCCAG	-3.78230972454	-
chr11	29367391	29367414	ACATGGGTGGAGTTTTCTTCAGG	-9.13568562769	+
chr9	80318723	80318746	ACATGGGTGGAGTTTGCACTGGA	-0.132976672177	+
chr12	26339421	26339444	ACATGGGGTGTGTTTGATCCGAG	-6.58160045506	+
chr9	134869980	134870003	ACATGGGGTGGGTTTGCCCCAGG	-2.12940975204	+
chr2	174544648	174544671	ACATGGGGGAATTTTGCTTCTGG	-4.44431407105	-
chr2	129016602	129016625	ACTCGGGGAGAGATTGCTCCTGG	3.77515023395	-
chr2	70275371	70275394	ACTGGGGGAGATTTTGCTCCCAG	1.77057072867	+
chr1	107563740	107563763	ACTGGGGGAGAGTCTGCTCCTGA	6.1199379097	-
chr2	115503765	115503788	ACTGGGGGTGATTTTGCTCCCAG	-1.04773096372	+
chr9	70130732	70130755	ACTTAGAGGGTGTTTGCTCCTGA	1.87917178265	+
chr9_GL383541v1_alt	106620	106643	ACTTAGAGGGTGTTTGCTCCTGA	1.87917178265	+
chr11	38057486	38057509	ACTTAGGGGGAGGTTGATCCAGG	-0.565801239476	+
chr6	21124703	21124726	ACTTGGTGGCAGTTTTCTCCTGA	-4.92390746687	+
chr9	86858222	86858245	ACTTGGGAGGAGATGGCTCCAGA	1.2276445017	-
chr3	129459017	129459040	ACTTGGGGTCAGTGTGCTCCAGG	-1.43396834849	+
chr14	23694425	23694448	ACTTGGGGTGTGTTAGCTCCTGA	-3.48921448695	-
chrX	130145754	130145777	ACTTGGGGCAATTTTGCTCCCAG	-0.581125021994	+
chr3	120653974	120653997	ACTTGGGGGAAATTTTCTCCCAG	0.106393834506	+
chr16	56213725	56213748	ACTTGGGGGAAGAGTGCTCCAGG	3.88070842263	+
chr13	30873065	30873088	ACTTGGGGGCACTTTGCTCATGA	-2.25291068161	-
chr15	35295290	35295313	ACTTGGGGGGATTTTGTTACTGA	-6.85937053601	-
chr15	25797106	25797129	ACTTGGGGGGATTTTGGTCAAAG	-6.2108117653	-
chr16	23215040	23215063	ACTTGGGGGGAGGTTCCTCTTGA	-0.569653289462	+
chr21	30938177	30938200	ACTTGGGGGGAGGTTGCTACTGG	0.649049954454	+
chr20	44016657	44016680	ACCAGGGGTGATTTTGCTCCCAG	-1.04773096372	-
chr6	16023165	16023188	ACCTAGGGGTATTTTGCTCCTAG	-0.248156011644	-
chr7	69558435	69558458	ACCTGCTGGGAGTTTGCACCTGG	-2.8634187783	-
chr18	14847453	14847476	ACCTGCTGGGAGTTTGCTCATAG	-0.816600030884	+
chr21	13389169	13389192	ACCTGCTGGGAGTTTGCTCATAG	-0.816600030884	-
chr10	37214921	37214944	ACCTGCTGGGAGTTTGCTCATAG	-0.816600030884	+
chr20	34945950	34945973	ACCTGGAAAGAGTTTGCTCCAGG	1.16388462912	+
chr4	28344010	28344033	ACCTGGAGTGATTTTGCTCCCAG	-1.75023044477	+
chr13	71303336	71303359	ACCTGGTGGAGGTTTGCTCCCAG	-4.30633148239	-
chr17	70771217	70771240	ACCTGGGAAGATTTTGCTCCTAG	0.428765064508	+
chr17	45869893	45869916	ACCTGGGGAGATTTTGCCCCGGG	2.81094765782	-
chr17_KI270908v1_alt	572020	572043	ACCTGGGGAGATTTTGCCCCTGG	2.81094765782	-
chr17_GL000258v2_alt	918289	918312	ACCTGGGGAGATTTTGCCCCTGG	2.81094765782	+
chr10	133351304	133351327	ACCTGGGGAGAGGTTGCTCCGAG	4.82115059967	-
chr20	58203811	58203834	ACCTGGGGAGAGTTGACTCCAGA	-0.363800275831	+
chr16	75770881	75770904	ACCTGGGGAGAGTTTACTCAAGA	2.86859766228	-
chr7	116920525	116920548	ACCTGGGGAGAGTTTGGTCATGG	-5.94803554149	+
chrX	136934949	136934972	ACCTGGGGTGTGTTAGCTCCTGA	-4.16121448695	+
chr22	25470941	25470964	ACCTGGGGTGATTTTGCTCCCAG	1.54079336863	-
chr22	25246240	25246263	ACCTGGGGTGATTTTGCTCCCAG	1.54079336863	-
chr22	26914431	26914454	ACCTGGGGCAAGTTTGCACCAGG	-1.48268062461	+
chr20	47744729	47744752	ACCTGGGGCCAGTCTGCTCCCAG	-1.13807078973	+
chr19	20613014	20613037	ACCTGGGGCGTGTTAGCTCCTGA	-4.31536425055	-
chr2	61179445	61179468	ACCTGGGGGAAGAGTGCTCCAGG	3.04070842263	-
chr19	18536033	18536056	ACCTGGGGGTAGTATCCTCCTGG	-2.81298702721	-
chr12	2619333	2619356	ACGCCTGGGGAGTTTGCGCCCAG	-5.50126347157	+
chr10	74753229	74753252	ACGCGAGAGGAGTTTTCTCCAAG	-0.911418101334	-
chr1	82161957	82161980	ACGGTGGGGGAATTTGCTCCTGA	0.0480623879627	-
chr6	75602707	75602730	ACGGGGAGGGAGTGTGCTGCGAG	-10.5271801324	+
chr9	126421541	126421564	ACGGGGTGGCAGTTTGATCCAGA	-10.3435491824	-
chr6	151679240	151679263	ACGGGGGAGGAGTTGGCTCTGAG	-4.98571982943	-
chr20	21703362	21703385	ACGGGGGCGGAGTTTTGTCCTGG	-14.7292876721	+
chr4	182852958	182852981	ACGAGGGGAGGGTCTGCTCCAGG	-2.06686015455	-
chr4	1596113	1596136	ACGAGGGGAGGGTTGGCTCCAAG	-7.72741186434	+
chr1	10739244	10739267	ACGAGGGGGGTGTGTGCGCCTGG	-8.54502223536	+
chr2	207787836	207787859	ACGTAGTGGGATCTTGCTCCAAG	-2.41313334857	+
chr6	135275535	135275558	ACGTTGGGTGAGTTACCTCCCAG	-11.4449610545	-
chr20	62214143	62214166	ACGTTGGGGGAGGTGGCACCTGG	-9.7186863449	+
chr11	119848361	119848384	ACGTGAGGTCAGTTTGCTCCTGG	0.404631921845	-
chr2	68726392	68726415	ACGTGAGGGACATTTGCTCCTGA	-1.05097446999	+
chr6	169825604	169825627	ACGTGAGGGGTGTTTTCTCTGAG	-6.59305297611	+
chr6_KI270797v1_alt	100806	100829	ACGTGAGGGGTGTTTTCTCTGAG	-6.59305297611	+
chr10	16500101	16500124	ACGTGAGGGGAGATTGCTTCAGA	-1.15985793668	-
chr10	104508868	104508891	ACGTGTGAGGAGTTTTTTCCTGG	-8.75175718903	-
chr7	156148672	156148695	ACGTGTGGGCAGTTTTCTCGGGA	-8.80713873066	-
chr5	172044049	172044072	ACGTGCGGGGTGTTGGCACCGGA	-8.78710572493	-
chr11	29957538	29957561	ACGTGGAGGGCTTTTGGTCCCGG	-10.4196259051	+
chr10	51698516	51698539	ACGTGGAGGGACTTTGCTTTCAG	-0.584929718031	-
chr20	57804228	57804251	ACGTGGAGGGAGTTGGGTCATAG	-9.08668468278	-
chr3	37686683	37686706	ACGTGGTGAGTGTTAGCTCCAGA	-5.03662864624	+
chr20	18677544	18677567	ACGTGGTGGAAATCTGCTCCCAG	3.00032316185	+
chr7	153343401	153343424	ACGTGGTGGCAGGTTGCTACCGA	-9.43381426609	+
chr1	12064247	12064270	ACGTGGTGGGCATTTGCCCCTGG	-1.87223995113	+
chr10	511601	511624	ACGTGGTGGGAGGTGGATCCCGA	-7.95851678111	+
chr5	67402769	67402792	ACGTGGGAGGGGTTTGCTACTGA	-3.73822466644	+
chr22	42290497	42290520	ACGTGGGAGGCCTCTGCTCCTGA	0.951080289013	+
chr17	75922174	75922197	ACGTGGGAGGAGAATGCCCCAAG	1.66478041786	-
chr20	58226958	58226981	ACGTGGGTAGAGTCTGCTCTGGG	2.70365684849	+
chr1	11400846	11400869	ACGTGGGTGGACTTTGCTGATAG	-3.49392173317	-
chr20	48386559	48386582	ACGTGGGTGGAGGATCCTCCAGG	-4.61313405417	-
chr10	1186860	1186883	ACGTGGGGACAGCTTCCTCCCGG	-1.83506914483	-
chr3	52920239	52920262	ACGTGGGGAGGATCTGCTCCCAG	0.713261803554	-
chr11	66602292	66602315	ACGTGGGGAGAATCTGCTTCCAG	-1.15836838203	+
chrX	26001761	26001784	ACGTGGGGAGACTTTGCCTCGGG	-7.4388641057	+
chr14	103138398	103138421	ACGTGGGGAGAGATGGCGCCTGA	-4.84213078454	+
chr7	105618281	105618304	ACGTGGGGTGACTGTGCTCTCAG	-5.87844659547	-
chr16	1916132	1916155	ACGTGGGGCTGGTGTGCTCCTAG	-6.45541910241	-
chr16_KI270856v1_alt	46262	46285	ACGTGGGGCTGGTGTGCTCCTAG	-6.45541910241	-
chr5	157571357	157571380	ACGTGGGGGAAGAGTGCCCCAGG	3.14602734755	+
chr5	30080463	30080486	ACGTGGGGGCACTTTTCTCTAGA	-8.19131057799	+
chr9	80033014	80033037	ACGTGGGGGCACTTTGAGCCAGG	-13.503406299	+
chr10	116425105	116425128	ACGTGGGGGCAGTTTGCTAAAGG	3.63361445199	+
chr17	76021585	76021608	ACGTGGGGGGGGCGTGGTCCGAG	-10.6530569313	-
chrX	125792804	125792827	ACGTGGGGGGAACTTGCTCAGGG	3.64302927195	-
chr19	9086744	9086767	AGACAGGGAGAGTTTGTTCCTGG	-5.66976359115	+
chr2	11821587	11821610	AGACTGGGGGAGTTTGGTTCTAG	-15.3784939615	+
chrX	51716210	51716233	AGACCCAGGGAGTTTGCTCCCGG	-0.21212290853	+
chrX	51677109	51677132	AGACCCAGGGAGTTTGCTCCCGG	-0.21212290853	-
chr8	76915358	76915381	AGACGGAGGGAATGTGCTCCAGG	-0.164759847867	-
chr2	143769521	143769544	AGACGGGGAGAGTCTGCTCAAGA	1.91822802267	+
chrY	3232903	3232926	AGACGGGGAGAGTTTGCCTCCAG	-5.21042532738	-
chrX	89576850	89576873	AGACGGGGAGAGTTTGCCTCCAG	-5.21042532738	-
chr14	35670937	35670960	AGAGAGAGAGAGTTTGCTCCTAG	-0.275929772064	+
chr16	8651585	8651608	AGAGAGGGAGAGATTGCTCCCAG	-0.858858032444	-
chr8	137146102	137146125	AGAGAGGGGAAGTTTGCACCTGA	-1.98868198536	+
chr6	36736059	36736082	AGAGTGGGGGAGTCTGCACCCAG	-0.634018269504	-
chr7	2224372	2224395	AGAGGTGGGGCGTTTGCTCATGG	-10.2471365894	-
chr17	1932116	1932139	AGAGGGAAGGAGTTTGCTGCGGA	-9.59754592708	-
chr16	83304820	83304843	AGAGGGAGAGAGTTTGCTACTGA	-7.27913887797	-
chr15	73019412	73019435	AGAGGGAGGGAGTGTGTTCCCAG	-7.37128951178	+
chr15	73018769	73018792	AGAGGGAGGGAGTGTGTTCCCAG	-7.37128951178	+
chr17	80892726	80892749	AGAGGGAGGGAGTTTGACCCCAG	-7.75520977275	+
chr7	41700909	41700932	AGAGGGAGGGAGTTTGCTGTGAG	-2.36343324389	+
chr16	24842641	24842664	AGAGGGTGGGAGTGTGCTCTCAG	-5.71538347423	-
chr5	146442718	146442741	AGAGGGCGAGAGGTTGCTCCTGG	-7.92988396552	+
chr10	35626737	35626760	AGAGGGCGGGGGTTTACTCCAGA	-7.80768562381	+
chr1	20170314	20170337	AGAGGGGATGAGTTTGATCCAAG	-9.87014389201	-
chr15	38885935	38885958	AGAGGGGTTGATTTTGCTCCCGG	-7.85331568453	+
chr9	2910217	2910240	AGAGGGGTTGAGTTTTCTCCCAG	-9.40669664525	+
chr20	38342496	38342519	AGAGGGGTGGAGTTTGTTCCAGG	-5.74447258907	+
chr1	76107158	76107181	AGAGGGGCTGAGTTTGCTCCAGA	-2.63822571445	-
chr6_GL000253v2_alt	3528369	3528392	AGAGGGGCGGAGGTGGCTCCCGG	-10.3700689328	+
chr6_GL000255v2_alt	3446566	3446589	AGAGGGGCGGAGGTGGCTCCCGG	-10.3700689328	+
chr6_GL000256v2_alt	3539572	3539595	AGAGGGGCGGAGGTGGCTCCCGG	-10.3700689328	+
chr6_GL000254v2_alt	3565403	3565426	AGAGGGGCGGAGGTGGCTCCCGG	-10.3700689328	+
chr6	32223364	32223387	AGAGGGGCGGAGGTGGCTCCCGG	-10.3700689328	+
chr6_GL000251v2_alt	3661705	3661728	AGAGGGGCGGAGGTGGCTCCCGG	-10.3700689328	+
chr5	13972633	13972656	AGAGGGGGAAAGTCTGCTCCCGA	-1.11956850428	-
chr18	10798100	10798123	AGAGGGGGAGAATCTGCTCCCAG	0.517846339838	-
chrX	55027781	55027804	AGAGGGGGAGAGGTTGCTCTGGG	-5.33705916578	-
chrX	82872733	82872756	AGAGGGGGAGAGTTTGCCCCTGG	2.57243647229	-
chr1	44275068	44275091	AGAGGGGGAGAGTTTGCACTGAG	-5.262696328	-
chr7	95125898	95125921	AGAGGGGGTGAATTTGCTGCAGG	-14.3181133243	-
chr2	206876738	206876761	AGAGGGGGGATGTTTTCTCCTGA	-9.75441022827	+
chr19	609042	609065	AGAGGGGGGCACTTGGCTCCCAG	-11.6842687744	-
chr17	42685535	42685558	AGAAAGGGGCAGTTTGGTCCAGG	-11.6966988284	-
chrX	13794904	13794927	AGAAAGGGGGTGTTTGCCCCCAG	-1.13424045593	-
chr5	54552038	54552061	AGAATGGAGGAGTTGGCTCCAGG	-3.60172588218	+
chr17_KI270857v1_alt	937296	937319	AGAACCGGGGCGTTTGCTCCGGA	-5.43982126335	+
chr17	36701788	36701811	AGAACCGGGGCGTTTGCTCCGGA	-5.43982126335	+
chr11	122712785	122712808	AGAAGAGGGGATTTTGCTCCTGG	0.103649277041	+
chr13	49339818	49339841	AGAAGTTGGGAATTTGCTCCTGA	-2.49526221355	-
chr6	40921098	40921121	AGAAGTGGAGAGTTTGCTTCTGA	-9.36757354107	-
chr3	55667836	55667859	AGAAGTGGGCAGTTTGCCCCTGG	-6.08716496204	+
chr3	89304203	89304226	AGAAGTGGGGAGTTTGTTGCTGA	-14.2084870744	-
chr8	107314190	107314213	AGAAGGATGGAGTTTGCTCATGG	-5.00014332543	+
chr6_GL000253v2_alt	1508674	1508697	AGAAGGAGGGAGCTGGCTCCAGG	-0.629005387844	-
chr6_GL000250v2_alt	1456079	1456102	AGAAGGAGGGAGCTGGCTCCAGG	-0.629005387844	-
chr6_GL000252v2_alt	1453900	1453923	AGAAGGAGGGAGCTGGCTCCAGG	-0.629005387844	-
chr6	30198018	30198041	AGAAGGAGGGAGCTGGCTCCAGG	-0.629005387844	-
chr6_GL000255v2_alt	1453126	1453149	AGAAGGAGGGAGCTGGCTCCAGG	-0.629005387844	-
chr6_GL000254v2_alt	1542045	1542068	AGAAGGAGGGAGCTGGCTCCAGG	-0.629005387844	-
chr6_GL000256v2_alt	1496903	1496926	AGAAGGAGGGAGCTGGCTCCAGG	-0.629005387844	-
chr6_GL000251v2_alt	1677790	1677813	AGAAGGAGGGAGCTGGCTCCAGG	-0.629005387844	-
chr9	127964053	127964076	AGAAGGAGGGAGGTGGCTCCCAG	-5.20303363171	+
chr12	99099560	99099583	AGAAGGAGGGAGAATGCTCCAGG	-3.25681263051	-
chr2	221710923	221710946	AGAAGGTGAGAGTTTGCTGCCAG	-11.2062663161	-
chr2	881819	881842	AGAAGGTGTGACTTTGCTCCCAG	-9.71426653142	-
chr20	57304198	57304221	AGAAGGTGTGAGATTGCTCCCAG	-6.764016307	+
chr21	46548122	46548145	AGAAGGTGGGAGATTGCTCAGGG	-4.2178945146	+
chr2	183080809	183080832	AGAAGGGAGGAGGTTGCTCCTGA	1.19758546472	-
chr14	97066194	97066217	AGAAGGGTGGAGTTTAATCCAAG	-8.26000302578	+
chr5	133244238	133244261	AGAAGGGGAGACTTTGCCCCCAG	-2.99803518502	-
chr6	78284033	78284056	AGAAGGGGAGAGTTTGCCTCTAG	-6.16150693287	-
chr1	177213397	177213420	AGAAGGGGTGATTTTGCCCCCAG	-4.65515113487	-
chr1	69815878	69815901	AGAAGGGGCAAGTCTGCTCCCAG	-0.58946793677	-
chr7	43429509	43429532	AGAAGGGGGAAGAATGCTCCTGA	-2.91697912072	+
chr8	35776555	35776578	AGAAGGGGGCAGTTGGCTCCAGG	-3.7212135423	-
chr10	90652056	90652079	AGAAGGGGGGACTTGACTCCAGA	-6.71177170251	+
chr17	71782783	71782806	AGATATTGGGAGTTTGTTCCAGA	-3.13600034074	-
chr17_KI270858v1_alt	199299	199322	AGATATTGGGAGTTTGTTCCAGA	-3.13600034074	-
chr5	105349188	105349211	AGATATGGAGAGCTTGCTCCTAG	1.6393455234	+
chr15	100278635	100278658	AGATAGAGGGAGTTTCCTGCAGA	-5.36442808691	+
chr2	43871102	43871125	AGATAGTGAGAGTTTGATCCAGA	-2.19584336124	-
chr10	19019992	19020015	AGATAGTGGGAGCCTGCTCCAGA	4.35909812824	+
chr5	13163723	13163746	AGATAGGGAGAGCTTGCTTCTGA	0.728690253062	-
chr1	75731880	75731903	AGATAGGGTGAGGTGGCTCCCAG	-3.57342825559	+
chr5	149062164	149062187	AGATAGGGGAACATTGCTCCAAG	-1.21135438292	-
chrX	148782348	148782371	AGATAGGGGTAGTTTGCTACAGG	-0.285596618355	-
chr20	47774442	47774465	AGATAGGGGCAGTTTGCTTCTGG	-1.33866426668	-
chr1	100424269	100424292	AGATAGGGGGGGTTTGAGCCAGA	-6.91312712836	-
chr22	23735072	23735095	AGATAGGGGGAATTTGCCCAAGG	6.78240575465	+
chr8	80832569	80832592	AGATTTGAGGAGTTGGCTCCGGA	-3.4557746085	+
chr20	39051322	39051345	AGATTTGGGGAGGTTGCCCCTGA	-1.1959585461	-
chr11	98745422	98745445	AGATTTGGGGAGTTTGATTCAGG	-12.6645022196	+
chr2	178809739	178809762	AGATTTGGGGAGTTTGCTGATGG	-1.61725708955	+
chr2	114433293	114433316	AGATTGGAAGAGTCTGCTCCAAG	1.92779042771	-
chr1	196420670	196420693	AGATTGGAGGAGTTTCCTCATGG	-3.46759376134	-
chr8	139286078	139286101	AGATTGGTGGAGGCTGCTCCAGA	-3.79197354993	-
chr20	2835253	2835276	AGATTGGGGGAGGTTGCCTCTGG	-7.29073654912	-
chr14	48743708	48743731	AGATTGGGGGAGATTGCAACTAG	-6.28328863642	-
chr2	44331631	44331654	AGATCAGGGAAGTTTTCTCCAAG	-3.89916494867	-
chr6	139444816	139444839	AGATCTAGGGATTTTGCTCCTGA	-1.61992475042	-
chr8	118885076	118885099	AGATCTTGGGGGTTTGCTCCAAG	-5.67360224472	-
chr11	133818790	133818813	AGATCTGGAGAGGTTGCTCCAAG	-4.46066939957	-
chr14	44334021	44334044	AGATCTGGGGAATCTGCTCCTGA	1.03390199195	+
chr7	51767974	51767997	AGATCTGGGGAGTTTGCACCCAG	-0.870575700668	-
chr21	19029260	19029283	AGATCGTGGTAGTTTACTCCGGA	-3.40280620736	-
chr5	137022470	137022493	AGATCGGGGCAGTTTGTTACAGG	-13.9994217639	+
chr11	131415262	131415285	AGATGAAGTGAGTTTGCTCTGGA	-0.469404264677	+
chr17	34522923	34522946	AGATGAAGGGAGTGTGTTCCTGG	-2.4307239684	+
chr16	80111603	80111626	AGATGAAGGGAGTTGGCTCAAGG	-0.254706876481	-
chr20	39517485	39517508	AGATGATGGGAGTTTGCACAAAG	-1.9167687261	-
chr13	59659040	59659063	AGATGAGAGGAGTTTGCTGAGGG	4.08446879768	-
chr7	86658720	86658743	AGATGAGGAAAATTTGCTCCAGA	1.76910559445	-
chr12	128531422	128531445	AGATGAGGAGAATTTGTTCCAGA	-0.882973381488	+
chr3	19062439	19062462	AGATGAGGGACGTTTTCTCCCAG	-5.44384925995	-
chr11	13352813	13352836	AGATGAGGGAAGTTGGGTCCAGA	-6.72000060491	+
chr11	64313689	64313712	AGATGAGGGCAGTGTGGTCCAGA	-7.62303239656	+
chr7	400943	400966	AGATGAGGGGCTTCTGCTCCCAG	2.81754666004	+
chr5	132828463	132828486	AGATGAGGGGACTGTCCTCCCAG	-3.80717408155	-
chr3	169468845	169468868	AGATGAGGGGAGTCTGTTCCCAG	5.58536610589	-
chr1	232252065	232252088	AGATGAGGGGAGTGAGCTCAAAG	0.933286322214	+
chr3	125213839	125213862	AGATGAGGGGAGTTACCTCTGAG	-2.88148755905	-
chr2	118070069	118070092	AGATGAGGGGAGTTAGCCCTGGA	3.02505600341	-
chr8	66048562	66048585	AGATGAGGGGAGTTTAGACCAGA	-1.85935968805	-
chr1	57050576	57050599	AGATGAGGGGAGTTTGTCTCTGG	-6.15106787827	-
chr6	118590173	118590196	AGATGAGGGGAGTTTGCAGCAGG	-3.79780374912	-
chr10	29784309	29784332	AGATGTTGGGAGTCTTCTCCCAG	-0.0630210825341	+
chr7	41945843	41945866	AGATGTGAAGAGGTTGCTCCCAG	-1.97528709113	+
chr5	169973320	169973343	AGATGTGTAGAGTTTGCTTCTGG	-8.37697990648	-
chr6	62028163	62028186	AGATGTGTGGAGTTTTTTCCCAG	-8.31912382938	-
chr11	70707967	70707990	AGATGTGGACAGTCTGCTCCCGG	0.104773415761	+
chr2	55839956	55839979	AGATGTGGGTATTTTGTTCCAGA	-7.48641578646	+
chr21	45714766	45714789	AGATGTGGGGACCTTGCTCTTGG	-0.980854085022	+
chr18	71733999	71734022	AGATGTGGGGACAGTGCTCCTGG	-2.39738662913	+
chr17	732975	732998	AGATGTGGGGAGCGGGCTCCGGA	-0.448745292152	-
chr10	2019660	2019683	AGATGTGGGGAGGGTGTTCCTGG	-7.16479403799	-
chr4	10137445	10137468	AGATGTGGGGAGGTGGCTCTTGG	-4.62026933812	+
chr21	44861621	44861644	AGATGTGGGGAGAGTGCTCCAGG	3.90224871426	-
chr2	54945796	54945819	AGATGTGGGGAGTCTTATCCTGA	-2.8273164475	-
chr14	103225020	103225043	AGATGTGGGGAGTGGGCTCGGGA	-4.40485800422	-
chr2_KI270774v1_alt	220104	220127	AGATGTGGGGAGTTTGCAGACAG	2.81010568744	-
chr2	1537733	1537756	AGATGTGGGGAGTTTGCAGACAG	2.81010568744	-
chr4	8505328	8505351	AGATGCAGGGAGGGTGCTCCAGG	-0.729515412925	+
chr17	33024491	33024514	AGATGCAGGGAGTTGCCTCCAGG	-3.33984000999	-
chr20	5147520	5147543	AGATGCAGGGAGTTTTCTGCAGA	-8.86926459629	-
chr14	105677640	105677663	AGATGCTGGGAGGCTGCTCCAGG	-2.51560031329	+
chr14_KI270846v1_alt	145409	145432	AGATGCTGGGAGGCTGCTCCAGG	-2.51560031329	+
chr14	105557226	105557249	AGATGCTGGGAGGCTGCTCCAGG	-2.51560031329	+
chr14_KI270846v1_alt	24224	24247	AGATGCTGGGAGGCTGCTCCAGG	-2.51560031329	+
chr10	34994547	34994570	AGATGGAAGGAGCTTGCTCGGGG	5.50331449447	+
chr18	48641948	48641971	AGATGGAAGGAGTTTTCTGCAAG	-9.0713903545	+
chr4	72348750	72348773	AGATGGATGGATTCTGCTCCTGG	1.5606979466	+
chr8	132997032	132997055	AGATGGAGTGTGTTTGCTGCAGG	-11.4037172163	+
chr4	1607473	1607496	AGATGGAGCCACTTTGCTCCTGA	-6.09310087977	-
chr8	14580826	14580849	AGATGGAGGGAGCCTTCTCCCAG	2.34868789639	+
chr2	47271702	47271725	AGATGGAGGGAGAGGGCTCCAGG	1.72191744154	+
chr12	45016415	45016438	AGATGGAGGGAGAATTCTCCAGA	-2.41445052633	-
chr10	101504427	101504450	AGATGGAGGGAGATGGCTACAGG	-5.22429277405	-
chr14	32352532	32352555	AGATGGAGGGAGATTGGTCAAGG	-5.13207757905	-
chr2	44755725	44755748	AGATGGAGGGAGTGTGTTCAGGG	-1.71504315522	-
chr1	99489086	99489109	AGATGGAGGGAGTTGACTGCCGA	-6.16485764055	+
chr4	44640207	44640230	AGATGGAGGGAGTTTTCTCTAAG	2.88186954558	-
chr11	44494212	44494235	AGATGGTATGAGCTTGCTCCAGA	3.29002870364	-
chr6	139198100	139198123	AGATGGTAGGAGTTTTCTCAGGG	-3.44917771688	-
chr3	110997389	110997412	AGATGGTGAGAATTTGATCCAGA	-2.25597486427	+
chr10	102720839	102720862	AGATGGTGTGTGTGTGCTCCTGG	-6.66693991752	-
chr17	70421777	70421800	AGATGGTGTGACCTTGCTCCTGA	-2.67986024306	+
chr17_GL383565v1_alt	121553	121576	AGATGGTGTGACCTTGCTCCTGA	-2.67986024306	+
chr7	41719982	41720005	AGATGGTGTGAGTGTGCTACAGG	-9.05684359794	+
chr17	45335783	45335806	AGATGGTGGTGGTTTGCACCAAG	-5.61381946476	-
chr17_GL000258v2_alt	26286	26309	AGATGGTGGTGGTTTGCACCAAG	-5.61381946476	-
chr17_KI270908v1_alt	26286	26309	AGATGGTGGTGGTTTGCACCAAG	-5.61381946476	-
chr7	157951743	157951766	AGATGGTGGGAGGTGGATCCTGA	-6.24663049289	-
chr17	27664736	27664759	AGATGGCAGGAGATGGCTCCTGG	-1.28050097629	+
chr3	10934178	10934201	AGATGGCTGGAGGTGGCTCCTGG	-5.23296469412	-
chr13	61292971	61292994	AGATGGCCGGACTCTGCTCCTGA	-2.29046839883	-
chr3	3055672	3055695	AGATGGCGGTAATTTGCGCCCAG	-4.46630304083	-
chr1	176904708	176904731	AGATGGGAAGCATTTGCTCCTGA	-0.162219256889	-
chr22	26324803	26324826	AGATGGGAAGAGATTGCCCCAAG	4.23848865307	+
chr20	41546249	41546272	AGATGGGAAGAGTTTTCTTCAGA	-6.70041487549	-
chr9	119669835	119669858	AGATGGGAAGAGTTTGCTTAAGA	3.42613483875	-
chr20	1586141	1586164	AGATGGGAGAAATTAGCTCCAGA	2.71268949675	+
chr14	92670686	92670709	AGATGGGAGAAATTTGCTCAAAG	4.14559557375	-
chr21	29673423	29673446	AGATGGGAGGTGTTTGCTGAAAG	0.733037966801	-
chr17	52828884	52828907	AGATGGGAGGGGATTCCTCCGAG	-3.6317604327	-
chr1	108741258	108741281	AGATGGGAGGGGTTTGTGCCTGA	-7.08674975152	+
chr8	19236710	19236733	AGATGGGAGGCATCTGCTCCAGG	4.54667953252	-
chr2	118321423	118321446	AGATGGGAGGCTTTTGCTCAAGA	0.229618070718	-
chr4	170020657	170020680	AGATGGGAGGAGGAGGCTCCAGA	1.01640371409	-
chr8	42747845	42747868	AGATGGGAGGAGAGTGCTCCCAG	7.07143141775	-
chr11	75630198	75630221	AGATGGGAGGAGTTTAAGCCCAG	-2.35969193984	-
chr12	88797711	88797734	AGATGGGAGGAGTTTGGAACAGG	-7.22853492124	-
chr6	20536755	20536778	AGATGGGAGGAGTTTGAGACCAG	-5.04577814019	+
chr6	60310431	60310454	AGATGGGAGGAGTTTGAGACCAG	-5.04577814019	-
chr6	57408923	57408946	AGATGGGAGGAGTTTGAGACCAG	-5.04577814019	-
chrX	82483331	82483354	AGATGGGTAGAGTTGGCTCCAAG	2.23875273887	-
chr3	21526828	21526851	AGATGGGTGAAGTTTGCTTCTGG	-0.803311845736	-
chr3	182643555	182643578	AGATGGGTGGGACTTGCTCCAGG	-2.32845339982	+
chr1	205751147	205751170	AGATGGGTGGAGCTGGCTCAAGA	1.34815957312	+
chr9	534917	534940	AGATGGGTGGAGGTTGGGCCGAG	-8.54532261809	+
chr16	65053835	65053858	AGATGGGTGGAGTGTGTTACAGA	-7.92901870842	-
chr8	123554971	123554994	AGATGGGTGGAGTTTTTACCTGA	-3.62623545337	-
chr3	180552413	180552436	AGATGGGCAGACTGTGCTCCTGA	-1.99206423659	+
chr17	29633059	29633082	AGATGGGCAGAGTGTGGTCCCAG	-6.89238634576	-
chrX	49159669	49159692	AGATGGGCGGAGTTTGAGACCAG	-7.79925467824	+
chr16	63270701	63270724	AGATGGGGAAGTTTTGCTCCAAG	0.594990040006	+
chr3	177681601	177681624	AGATGGGGAAAGATTGCTTCAAG	-4.33515215279	-
chr10	79165218	79165241	AGATGGGGAGTGTGTTCTCCAAG	-5.45650149523	+
chr2	130174631	130174654	AGATGGGGAGTGTGTGCTACTAG	-6.49721482874	-
chr2	131499213	131499236	AGATGGGGAGTGTGTGCTACTGG	-7.21912758749	+
chr13	106945296	106945319	AGATGGGGAGATATTGCTCAAAG	2.12721273732	+
chr20	48226124	48226147	AGATGGGGAGACTGTGCCCCAGG	0.870346920461	+
chr13_KI270838v1_alt	169478	169501	AGATGGGGAGACTTTGCTGCTGG	-4.54077020125	+
chr13	112368508	112368531	AGATGGGGAGACTTTGCTGCTGG	-4.54077020125	+
chr5	54131080	54131103	AGATGGGGAGAGCATGCCCCAGG	6.9292989241	-
chr7	93015859	93015882	AGATGGGGAGAGGCTGCACCAGA	-0.875964405724	+
chr17	38743755	38743778	AGATGGGGAGAGGGTGCTCTAGG	0.344790672435	-
chr17_KI270857v1_alt	2779074	2779097	AGATGGGGAGAGGGTGCTCTAGG	0.344790672435	-
chr5	96964018	96964041	AGATGGGGAGAGGTTGGTCAAAG	-6.70429172869	-
chr22	48000078	48000101	AGATGGGGAGAGGTTGGTCAAAG	-6.70429172869	-
chr7	83005422	83005445	AGATGGGGAGAGGTTGGTCAAAG	-6.70429172869	+
chr3	157066292	157066315	AGATGGGGAGAGACTCCTCCAGA	-0.394764827508	+
chr10	119353298	119353321	AGATGGGGAGAGATGGCTTCTGA	-5.24067074535	+
chr2	16037635	16037658	AGATGGGGAGAGTGAGGTCCAGA	-5.99403951306	+
chr2	43871430	43871453	AGATGGGGAGAGTTCTATCCAGA	-0.429790500922	-
chr2	43871166	43871189	AGATGGGGAGAGTTCTATCCAGA	-0.429790500922	-
chr6	126810839	126810862	AGATGGGGAGAGTTGGCTTATGA	1.21674384795	+
chr10	77477488	77477511	AGATGGGGTTCATTTGCTCCTGG	1.62911580186	-
chr3	115895356	115895379	AGATGGGGTCAGTTGACTCCTAG	-4.19280096822	+
chr21	43940945	43940968	AGATGGGGTGTTTGTGCTCCAGG	-5.04466192451	+
chr20	57590081	57590104	AGATGGGGTGGGGCTGCTCCCAG	-6.14549408516	+
chr22	50603242	50603265	AGATGGGGTGCGGCTGCTCCGAG	-4.94391605906	-
chr5	174175357	174175380	AGATGGGGTGATGTTTCTCCAAG	-7.30319678486	-
chrX	19552737	19552760	AGATGGGGTGAGTCAGTTCCTGG	-4.7945012803	-
chr3	126483037	126483060	AGATGGGGTGAGTCTCCTGCCAG	-7.15006981302	+
chr9	36761392	36761415	AGATGGGGTGAGTGGGATCCAGA	-7.25711004625	+
chr3	31166462	31166485	AGATGGGGTGAGTGAGCTCAAGG	-2.20656332557	+
chr8	63220072	63220095	AGATGGGGTGAGTTGACACCTGA	-4.47820428698	-
chr10	59057127	59057150	AGATGGGGCCAGCTTGCTCAAGG	-1.33707982082	-
chr4	167424679	167424702	AGATGGGGCCAGTTTGGTCTTGG	-13.2909510913	+
chr14	98984551	98984574	AGATGGGGGAAGGATGCTCAGAG	2.27836617284	+
chr22	27761560	27761583	AGATGGGGGAAGGTTGCAGCTGA	-7.38838506054	-
chr2	241551970	241551993	AGATGGGGGAAGAATGTTCCAGG	-3.22653241555	+
chr2	158954997	158955020	AGATGGGGGAAGATTGCTTGAGG	3.92858048587	-
chr16_KI270728v1_random	1734679	1734702	AGATGGGGGAAGTGGGCTCAGGA	-1.09595577026	-
chr16_KI270728v1_random	198558	198581	AGATGGGGGAAGTGGGCTCAGGA	-1.09595577026	-
chr16	32319210	32319233	AGATGGGGGAAGTGGGCTCAGGA	-1.09595577026	+
chr16_KI270728v1_random	1825781	1825804	AGATGGGGGAAGTGGGCTCAGGA	-1.09595577026	+
chr16	33525496	33525519	AGATGGGGGAAGTGGGCTCAGGA	-1.09595577026	+
chr22	22266822	22266845	AGATGGGGGAAGTGGGCTCAGGA	-1.09595577026	+
chr15	20124136	20124159	AGATGGGGGAAGTGGGCTCAGGA	-1.09595577026	+
chr15	21130672	21130695	AGATGGGGGAAGTGGGCTCAGGA	-1.09595577026	+
chr2	87378574	87378597	AGATGGGGGAAGTGGGCTCAGGA	-1.09595577026	-
chr2_KI270772v1_alt	131915	131938	AGATGGGGGAAGTGGGCTCAGGA	-1.09595577026	+
chr2	90270584	90270607	AGATGGGGGAAGTGGGCTCAGGA	-1.09595577026	-
chr2	91546175	91546198	AGATGGGGGAAGTGGGCTCAGGA	-1.09595577026	+
chr2_KI270894v1_alt	76920	76943	AGATGGGGGAAGTGGGCTCAGGA	-1.09595577026	-
chr1_KI270712v1_random	77436	77459	AGATGGGGGAAGTGGGCTCAGGA	-1.09595577026	+
chr1	144124797	144124820	AGATGGGGGAAGTGGGCTCAGGA	-1.09595577026	+
chr1	144840652	144840675	AGATGGGGGAAGTGGGCTCAGGA	-1.09595577026	-
chr2	109996090	109996113	AGATGGGGGAAGTGGGCTCAGGA	-1.09595577026	+
chr2	110375476	110375499	AGATGGGGGAAGTGGGCTCAGGA	-1.09595577026	-
chr2	109995890	109995913	AGATGGGGGAAGTGGGCTCAGGA	-1.09595577026	+
chr2	110375356	110375379	AGATGGGGGAAGTGGGCTCAGGA	-1.09595577026	-
chr2	109995690	109995713	AGATGGGGGAAGTGGGCTCAGGA	-1.09595577026	+
chr2	110375756	110375779	AGATGGGGGAAGTGGGCTCAGGA	-1.09595577026	-
chr2	109996010	109996033	AGATGGGGGAAGTGGGCTCAGGA	-1.09595577026	+
chr2	110375556	110375579	AGATGGGGGAAGTGGGCTCAGGA	-1.09595577026	-
chr2	109995850	109995873	AGATGGGGGAAGTGGGCTCAGGA	-1.09595577026	+
chr2	110375596	110375619	AGATGGGGGAAGTGGGCTCAGGA	-1.09595577026	-
chr2	109995810	109995833	AGATGGGGGAAGTGGGCTCAGGA	-1.09595577026	+
chr2	110375636	110375659	AGATGGGGGAAGTGGGCTCAGGA	-1.09595577026	-
chr3	189798620	189798643	AGATGGGGGAAGTTTGATCTGGG	3.25360801522	+
chr11	69058381	69058404	AGATGGGGGTTGTTAGCACCTGG	-4.6183762986	+
chr6	87906961	87906984	AGATGGGGGTAATTTACTCAAGG	2.13646474922	+
chr12	93888711	93888734	AGATGGGGGTAGTCTAGTCCAAG	-2.50417141097	+
chr14	53463240	53463263	AGATGGGGGTAGTTGGCTACCAG	-3.66264824031	+
chr17	60634731	60634754	AGATGGGGGTAGTTTTTTCAAAG	-6.10368688797	+
chr7	97998139	97998162	AGATGGGGGCTGTGCGCTCCTGG	-6.6168538569	-
chr12	124808038	124808061	AGATGGGGGCGGTTTGGACCCGG	-12.9063483746	-
chr3	52887458	52887481	AGATGGGGGCAGTAGGCTCAGGA	-1.83572375738	+
chr2	6356139	6356162	AGATGGGGGCAGTTGGCCCAGGG	-0.957286636778	-
chr17_KI270909v1_alt	239617	239640	AGATGGGGGGTCTTCGCTCCGGG	1.80553723648	-
chr8	124035415	124035438	AGATGGGGGGTGATTGGTGCCAG	-15.4540516628	-
chr5	71934128	71934151	AGATGGGGGGTGTTTAGTCCAGA	-2.41891800017	+
chr11	26036621	26036644	AGATGGGGGGCTTTGTCTCCAGA	-4.55603731276	-
chr11	133825991	133826014	AGATGGGGGGCTTTTCCTCATGG	-3.45077597466	+
chr16	63121401	63121424	AGATGGGGGGAAGTTTCTCCTGG	-0.565067733629	-
chr1	227147933	227147956	AGATGGGGGGAAAAAGCTCCTGA	3.30816435866	+
chr5	142170000	142170023	AGATGGGGGGAATTAACTCTAGA	1.5829362081	-
chr7	66074104	66074127	AGATGGGGGGAATTTGCCCAGGG	10.1271652851	-
chr22	48433311	48433334	AGATGGGGGGATGTTGCTCCAAG	7.56627077007	-
chr1	205526845	205526868	AGATGGGGGGACCCTGCCCCCGA	2.68488445984	-
chr21	28554635	28554658	AGATGGGGGGACCTCTCTCCAAG	-0.813387887423	+
chr22	27190462	27190485	AGATGGGGGGAGCTAACTCCAGA	7.14802643935	-
chr12	52398942	52398965	AGATGGGGGGAGGGTGTGCCAGG	-7.3653662269	-
chr20	53102681	53102704	AGATGGGGGGAGGTTGATTATGA	-0.434631838725	-
chr2	130825835	130825858	AGATGGGGGGAGTGTGTTCCCAG	5.64731219993	-
chr8	3999267	3999290	AGATGGGGGGAGTTTGCTGTAAG	10.6551684678	+
chr4	139761823	139761846	AGTCAGGGAGAGTTTTCTCCGGG	-5.78621462218	+
chr9	98383767	98383790	AGTCTAGGGGATTTTGCTCCCAG	-1.83628001904	-
chr4	74713236	74713259	AGTCTGCTGGAGTTTGCTCCAGA	-4.78335748515	+
chrX	151040694	151040717	AGTCTGCTGGAGTTTGCTCCAGA	-4.78335748515	+
chrX	1250341	1250364	AGTCCTGGGAAGTTTGCTCCTGG	-2.51408575044	-
chrY	1250341	1250364	AGTCCTGGGAAGTTTGCTCCTGG	-2.51408575044	-
chr1	108365931	108365954	AGTCGGGGGGTCCTTGCTCCCAG	-5.50774399405	+
chr12	124772094	124772117	AGTCGGGGGGACTTTACCCCCAG	-2.38460182017	+
chr2	50362465	50362488	AGTGAGTGGGAGTTTGCTCATGA	-2.47415675257	-
chr11	77108142	77108165	AGTGTGGGGGATTTTCCTCCCAG	-6.82965181167	+
chr22	41280740	41280763	AGTGCAGGGGAGCTTGCTCCTGG	1.64522700251	+
chr18	27185209	27185232	AGTGCGCGGGAGTTTGCCCCGGA	-3.7161506634	-
chr17	15414724	15414747	AGTGGAGGTGAATTTGCTCCAGA	-5.09926494631	-
chr1	207052168	207052191	AGTGGAGGTGAGTTTGCACCAAG	-8.31904564213	-
chr1	24391441	24391464	AGTGGAGGGCAGTGTGCTCCCAG	-6.86430265975	-
chr3	129564811	129564834	AGTGGTGGGGAGGGTGCTCCAGG	-9.30371216915	-
chr9	71480798	71480821	AGTGGGAGGAAGTTAGCTCCTGA	-3.34988694013	-
chr8_KI270822v1_alt	190448	190471	AGTGGGAGGGAGTTTGCTGTCAG	-2.39976293699	+
chr7	108750769	108750792	AGTGGGTGAGAGTTTCCTCCTGA	-7.23527699897	+
chr9	109867438	109867461	AGTGGGTGGGTGTTGGCTCCAGA	-9.668492188	-
chr16	79663684	79663707	AGTGGGGAGGAGTGTGTTCCAGG	-8.08132976279	-
chr1	17914075	17914098	AGTGGGGAGGAGTTGGCTCTGGA	-4.5882501367	+
chrX	110452330	110452353	AGTGGGGTGGACATTGCTCCAGA	-8.75422246111	-
chr2	96214871	96214894	AGTGGGGTGGAGTTACCTCCGGA	-9.31114542036	+
chr2	230171501	230171524	AGTGGGGTGGAGTTTGAACCAGG	-11.3216677193	+
chr3	36317424	36317447	AGTGGGGGAGAGTATGCTCCGGG	0.1680547941	+
chr2	239952396	239952419	AGTGGGGGTGGGTTTGCTGCGGG	-19.8297074432	-
chr10	123037035	123037058	AGTGGGGGCAAGTTTGCCCCCAG	-3.41735695106	+
chr1	53340210	53340233	AGTGGGGGGAAGAGTGCTCCGGG	-3.53040970598	+
chr14	24391321	24391344	AGTGGGGGGCAGTTAGCTTCAGA	-11.5129501957	+
chr3	58686215	58686238	AGTGGGGGGGAATTGCCTCCCAG	-7.08455563793	+
chr19	42324352	42324375	AGTGGGGGGGAGGCTGCGCCCGG	-9.04813076677	-
chr17	6453213	6453236	AGTATGGGGTACTTTGCTCCCAG	-6.30897808326	-
chr7	128200499	128200522	AGTAGGAGGGAGGTTGTTCCTGG	-7.41179676187	+
chrX	21386673	21386696	AGTTAAGGTGAGTTTGCTTCAGA	-9.1300239834	+
chr1	219703535	219703558	AGTTAAGGGGAGATTGCTGCGAG	-8.93407381436	-
chr7	24371496	24371519	AGTTATGGAGAGTTAGCTCCAGA	-5.43754678001	+
chr5	5359556	5359579	AGTTAGTGGGTGTTTGCTGCCAG	-12.1690093807	+
chr22	26122308	26122331	AGTTAGGGAGAGATGGCTCCAGA	-2.44896745698	-
chr15	26998546	26998569	AGTTAGGGGGAGTTTATTCCAGG	-1.10497827539	-
chr5	171457210	171457233	AGTTAGGGGGAGTTTGTTGGTGG	-3.77583794228	-
chr2	29773499	29773522	AGTTTTGGTGAGTTTCCTCCAAG	-11.0305795194	+
chr7	29273984	29274007	AGTTTTGGGGAGTGTGCACCTAG	-7.73778124007	-
chr17	11610939	11610962	AGTTTTGGGGAGTTGGCTGCAGA	-13.5045507413	+
chr7	38022366	38022389	AGTTTTGGGGAGTTTGCTTTTGA	-3.65111302199	+
chr9	17969041	17969064	AGTTTCGGGGAGTTTTCTCCTGA	-6.20420802667	+
chr7	28766311	28766334	AGTTTGAGGGAGCTTGTTCCAGA	-4.05750555771	-
chr11	62221092	62221115	AGTTTGAGGGAGTTTTCTCCTGG	-4.62612147726	-
chr1	67747812	67747835	AGTTTGTGGGTGTTTGTTCCGGG	-14.8092651485	-
chr4	36855087	36855110	AGTTTGCTGGAGTTTACTCCAGA	-6.02678263845	-
chrX	64879567	64879590	AGTTTGCTGGAGTTTGCTCCAGA	-3.45334973144	-
chr7	112892291	112892314	AGTTTGGAGGAGTTTATTCCAAG	-8.60603359772	-
chr18	58755050	58755073	AGTTTGGTGCTGTTTGCTCCAGG	-13.8270109078	-
chr18	74542402	74542425	AGTTTGGGAAAGTTTGCACCAGG	-8.26198858918	+
chr20	19357348	19357371	AGTTTGGGGTAATTTGTTCCGGA	-8.81184875893	+
chr18	75014066	75014089	AGTTTGGGGTAGCTTGGTCCCAG	-11.0360656743	+
chr14	79410325	79410348	AGTTTGGGGTAGTTTGGTGCCAG	-21.6065372152	-
chr20	38293761	38293784	AGTTTGGGGCATTCTGCTCCGAG	-5.72047350965	+
chr1	16128884	16128907	AGTTTGGGGCAGTCTTCTCCAAG	-8.05918603883	-
chr7	131878630	131878653	AGTTTGGGGGAAATTGCTCCAGG	-2.21633807284	-
chr12	26488351	26488374	AGTTTGGGGGAGTTTGCCCCAGG	5.88889044413	+
chr1	182300356	182300379	AGTTCTGGGAAGTTTACTCCAAG	-5.07384835113	-
chr18	72866574	72866597	AGTTGAGAGGGGTTTGCTGCTGA	-10.353073739	-
chr2	44826557	44826580	AGTTGAGGGAAGTTTTCTTCAGG	-11.6391220461	-
chr7	1953718	1953741	AGTTGAGGGAAGTTTGCAGCGAG	-10.3864881001	-
chr16	80720556	80720579	AGTTGAGGGTATTTTGCTCAGGA	-4.48237392594	+
chr8	98440128	98440151	AGTTGAGGGTAGGCTGCTCCTGG	-5.19666181974	+
chr5	32221220	32221243	AGTTGAGGGCGGGTTGCTCCTGG	-8.70783570378	-
chr16	50704142	50704165	AGTTGAGGGCAGTTATCTCCTAG	-5.83291662129	-
chr13	29497712	29497735	AGTTGAGGGGAATTTTTTCCAGA	-5.71693019839	+
chr2	236338080	236338103	AGTTGAGGGGAGCCTGCACCCGG	0.784023083126	-
chr1	37557663	37557686	AGTTGAGGGGAGCTTGGTCTTGG	-5.71160232482	-
chr9	128371342	128371365	AGTTGAGGGGAGTTTCCTGCGAG	-7.00919013101	+
chr16	77603638	77603661	AGTTGTAGGGATTTTGCTCAAGA	-3.61551100003	-
chr14	20721356	20721379	AGTTGTGGAGAGTTTGGTCAAAG	-11.5463104508	-
chr18	48877750	48877773	AGTTGTGGTGAGGTTGGTCCTGG	-17.406384371	-
chr7	98453340	98453363	AGTTGTGGTGAGTTTGCTGGGGG	-7.35061082373	+
chr16	75273636	75273659	AGTTGTGGGGCCTTTCCTCCTGG	-10.9583376784	+
chr4	123055797	123055820	AGTTGTGGGGATGTTTCTCCGAG	-10.4784380539	-
chr2	232980285	232980308	AGTTGTGGGGAGCTGGCTGCAGG	-11.3732899331	+
chr12	30910126	30910149	AGTTGTGGGGAGTGTCTTCCTGA	-9.18919249527	+
chr1	4717892	4717915	AGTTGCTGGGTGTTTGCTACCAG	-12.3278138225	+
chr11	128833623	128833646	AGTTGCTGGGATCTTGCTCCAGA	-5.3911980819	-
chr3	52678453	52678476	AGTTGCGGGGGATTTGGTCCAGA	-12.8698691812	-
chr11	19286116	19286139	AGTTGCGGGGATTTTTTTCCTGG	-13.3126998101	+
chr10	61786079	61786102	AGTTGGAAGGAGCTTACTCCAAG	3.27872748173	+
chr14	36664896	36664919	AGTTGGAGAGAGTTTGCCCTTGA	1.49151014631	+
chr2	215111609	215111632	AGTTGGAGGAAATTTGGTCCGAG	-6.89148676532	+
chr3	71384284	71384307	AGTTGGAGGAAGTTTGCATCAGA	-4.27150151316	-
chr10	67495612	67495635	AGTTGGAGGGTATTTGCTCAGGA	-1.84145206726	+
chr6	24897343	24897366	AGTTGGAGGGCATCTGCTCCTGG	0.700687101956	-
chr8	827086	827109	AGTTGGAGGGCGTTTACTTCCAG	-7.87003598485	+
chr8_KI270818v1_alt	111051	111074	AGTTGGAGGGCGTTTACTTCCAG	-7.87003598485	+
chr13	81393921	81393944	AGTTGGAGGGACTCTGCTCTGAG	0.183768427168	-
chr2	236843250	236843273	AGTTGGAGGGAGACTGCCCCAGG	1.86523299669	-
chr20	33651702	33651725	AGTTGGAGGGAGATTGCCTCTAG	-4.3874132013	+
chr3	147678149	147678172	AGTTGGTAGATGTTTGCTCCAGA	-5.06269208619	+
chr1	42029271	42029294	AGTTGGTGGAAGTTTGTACCAGG	-7.9046907886	-
chr1	56892718	56892741	AGTTGGTGGTGGTCTGCTCCAGA	-3.40368291022	+
chr13	47704872	47704895	AGTTGGTGGTAATTTGCTACTGA	-8.33673554629	-
chr7	49287148	49287171	AGTTGGTGGCCTTTTGCTCCAGA	-5.91706373365	+
chr16	75130630	75130653	AGTTGGTGGCAGCCTGCTCCAGG	-2.27860576031	-
chr17	11817992	11818015	AGTTGGCATGAGTTTCCTCCAGA	-6.49119358543	+
chr7	49767335	49767358	AGTTGGGATGTGTTTTCTCCTGA	-9.56258993804	-
chr4	20043977	20044000	AGTTGGGATGAGTTTGCTGCAGA	-6.221474902	+
chr7	141675932	141675955	AGTTGGGAGGAGGTTGCTTGTAG	-0.633364713375	+
chr7_GL383534v2_alt	42524	42547	AGTTGGGAGGAGGTTGCTTGTAG	-0.633364713375	+
chr1	53275534	53275557	AGTTGGGAGGAGTTTCCCCTTGG	-0.732013323463	-
chr4	13264191	13264214	AGTTGGGTGGAATTTTCTGCTAG	-13.144701306	-
chr20	8370597	8370620	AGTTGGGGAGGGGTTCCTCCCAG	-9.17857552774	-
chr13	27468496	27468519	AGTTGGGGAGGGTGTGCACCAGA	-6.7133819569	+
chr2	154521143	154521166	AGTTGGGGAGCTTTTGATCCAGG	-8.51837763266	+
chr11	30146050	30146073	AGTTGGGGAGATGTTGCTCAAAG	-3.709964003	+
chr10	62013559	62013582	AGTTGGGGAGATGTTGCTCAAGG	-4.12218222555	-
chr2	102210164	102210187	AGTTGGGGAGATTTTTTTCCAGA	-8.10446500747	+
chr8	61989842	61989865	AGTTGGGGAGAGGTTGGTCAAAG	-10.0312624978	+
chr12	22409860	22409883	AGTTGGGGAGAGAATGCTCAGAG	-2.69973871694	+
chr20	22765977	22766000	AGTTGGGGAGAGTTTGTTTCAAG	-6.77175969608	+
chr18	70490262	70490285	AGTTGGGGTGACTTTGGACCTGA	-13.6467557441	+
chr1	244513515	244513538	AGTTGGGGTGAGTTGACCCCTAG	-4.53388866516	+
chr1	158506455	158506478	AGTTGGGGCTTGTTTGCACCCGA	-7.15033824562	+
chr7	2132056	2132079	AGTTGGGGCCAGCTTCCTCCTGA	-6.35656487416	-
chr13	108809547	108809570	AGTTGGGGGATGTATGCTTCGGG	-11.1179464722	+
chr8_KI270821v1_alt	822641	822664	AGTTGGGGGAATTCTGCTTCTGA	-4.21031937186	-
chr8	2654575	2654598	AGTTGGGGGAATTCTGCTTCTGA	-4.21031937186	-
chr22	27766018	27766041	AGTTGGGGGTTGTTTGCGGCAGG	-14.4519852903	-
chr7	83616122	83616145	AGTTGGGGGTAAATAGCTCCTGA	-5.02122371584	+
chr5	162368288	162368311	AGTTGGGGGTAGTTTAATCATGG	-8.74549134807	-
chr17	17056518	17056541	AGTTGGGGGTAGTTTACAGCCAG	-11.8173216397	+
chr8	58813382	58813405	AGTTGGGGGCTGTTTCTTCCTGA	-11.7645457313	-
chr2	59810649	59810672	AGTTGGGGGCCACTTGCTCCTGG	-3.39256824425	+
chr5	94280150	94280173	AGTTGGGGGCATTTTTCTACTGA	-13.1117800398	+
chr3	104311559	104311582	AGTTGGGGGCAGCCTGCTGCTGG	-8.28675237395	+
chr15	100101136	100101159	AGTTGGGGGCAGAGAGCTCCAGG	-4.26417229617	-
chr12	98025729	98025752	AGTTGGGGGCAGTCTTCTCTGGA	-3.85846927365	-
chr2	71941829	71941852	AGTTGGGGGGTGCTTCCTGCCAG	-10.5162063165	-
chr4	183658324	183658347	AGTTGGGGGGTGGGTGCTACGGG	-12.3937407604	-
chr6	100106410	100106433	AGTTGGGGGGTGTGGGCTCTGGA	-6.80618325326	+
chr1	41629027	41629050	AGTTGGGGGGTGTGTCCTCCAGG	-3.61436278178	-
chr9	124243027	124243050	AGTTGGGGGGGGTTCTCCCCCAG	-5.6302552073	+
chr16	67166762	67166785	AGTTGGGGGGAAGTGGATCCTAG	-9.85457877909	-
chr19	48704735	48704758	AGTTGGGGGGAAATTGCTGGAAG	-2.15575013558	-
chr1	107557561	107557584	AGTTGGGGGGAATTTGTACAAGG	-5.24812741612	-
chr13	31670319	31670342	AGTTGGGGGGATGTTGGTCAAAG	-11.1360436031	-
chr20	64042144	64042167	AGTTGGGGGGACTTGGTTCCGAG	-6.48449953182	-
chrX	150764591	150764614	AGTTGGGGGGAGCTGGTGCCTGG	-7.91205934216	+
chr20	40980404	40980427	AGTTGGGGGGAGGGTGGTGCAAG	-17.8304153131	+
chr3	171173467	171173490	AGTTGGGGGGAGGTGGCAGCTGG	-16.0147831852	+
chr7	137800426	137800449	AGTTGGGGGGAGGTAGCACACAG	-5.16026055429	-
chr1	180174820	180174843	AGTTGGGGGGAGGTTGCTCTAGG	6.27410073074	-
chr10	12079012	12079035	AGTTGGGGGGAGATCGCTCAGAG	5.09369052803	+
chr7	104928903	104928926	AGTTGGGGGGAGTGCCCTTCTGA	-9.22816097625	-
chr16	77197152	77197175	AGTTGGGGGGAGTGGGCGGCGAG	-13.1958283631	+
chr5	157623841	157623864	AGTTGGGGGGAGTTCACGCTAGA	-3.34123614062	+
chr7	29972659	29972682	AGCCTGGGCTAGTTTGCTCCTAG	-7.68573887249	-
chr9	109254200	109254223	AGCCTGGGGCAGTTTCCTCCCAG	-9.03017975816	+
chr4	832300	832323	AGCCTGGGGGAGGCTGCTCCAGG	-5.6318722473	+
chr20	57667487	57667510	AGCCGGGTGGACTCTGCTCCCAG	-2.07281585822	-
chr1	29488988	29489011	AGCCGGGGAGAGTGTGGTCCTGG	-10.1501666087	-
chr13	111548062	111548085	AGCCGGGGGGAGTGTGGTCCGGA	-4.52063392899	+
chr20	32622126	32622149	AGCGGTGTGGAGTTTGCCCCGGG	-7.700223458	+
chr12	121771055	121771078	AGCGGTGGGGGGTGTGCTCCAGG	-13.3480398262	+
chr17	6677675	6677698	AGCGGGCGGGAGCCTGCTCCCAG	-3.22031256614	+
chr17	52384447	52384470	AGCGGGGAGGAGTTTGCTAAGGA	-1.87005932622	+
chr3	50145485	50145508	AGCGGGGGTGAATTTCCTCCTGG	-10.3624713721	+
chr22	47749249	47749272	AGCGGGGGGGATATTTCTCCAGG	-9.67404017598	-
chr8	40228426	40228449	AGCAAGGGAGAGTTTGCTGCTAG	-9.08886896577	-
chr6	39939331	39939354	AGCAAGGGGAAGTTTGTTCCTGG	-5.98367071435	-
chr14	64778611	64778634	AGCAGAGGGATGTTTGCTCCAAG	-8.44912332842	+
chrX	151697746	151697769	AGCAGTGGGGTGATTGCTCCCAG	-10.8162141296	+
chr12	121050787	121050810	AGCAGGAGGGAGATAGCTCCTGG	-6.10371887018	+
chr5	135997560	135997583	AGCAGGTGGGTGTTTGCTCATGG	-10.9480579278	-
chr1	36957211	36957234	AGCAGGTGGGAGTGTGATCCTGA	-9.86847402042	+
chr1	109878997	109879020	AGCAGGTGGGAGTTGGGTCCTGG	-18.8370078242	+
chr4	7156386	7156409	AGCAGGCGGGAATTTGTTCCCGA	-9.18391672666	-
chr12	57208551	57208574	AGCAGGCGGGAGTCTGCTTCTGA	-8.39259662905	-
chr17	74336026	74336049	AGCAGGGAAGGGTTTGCTCCAGG	-10.3516969847	+
chr17	28485180	28485203	AGCAGGGAAGAGTTTTCTCCTGG	-10.3513553766	-
chr10	105783448	105783471	AGCAGGGATGATTTTGCTCCAGG	-10.5076388066	-
chr1_KI270764v1_alt	16980	17003	AGCAGGGAGGAGTGTGCTCTCAG	-4.67340879786	-
chr1	234180436	234180459	AGCAGGGAGGAGTGTGCTCTCAG	-4.67340879786	-
chr2	239591694	239591717	AGCAGGGTGTAGATTGCTCCAGA	-7.87506890045	+
chr10	22601509	22601532	AGCAGGGTGGAGTTTCCTTCCAG	-14.8582804561	+
chr9	127404035	127404058	AGCAGGGCGGAGGCTGCTCCTGG	-9.37996740656	+
chr1	28491758	28491781	AGCAGGGGTCAGTTTGGTCCAAG	-16.4931040689	-
chr3	175719138	175719161	AGCAGGGGTGATTTTGCCCCCAG	-7.69472117459	+
chr4	81760365	81760388	AGCAGGGGTGATTTTGCTCCCAG	-5.86547900561	-
chrX	82196927	82196950	AGCAGGGGGTAATGTGCTCCCAG	-6.97367232573	+
chr22	37344907	37344930	AGCAGGGGGGATTGTGCTCTGGG	-7.9775821761	-
chr10	106015628	106015651	AGCAGGGGGGAGCATGCCCCAAG	-0.970367840508	+
chr22	31099692	31099715	AGCAGGGGGGAGTTGCCCCCAGG	-8.14236927458	+
chr3	44670655	44670678	AGCTATGGGGAGTTTTCTCTGGA	-8.67552005706	+
chr9	74336841	74336864	AGCTAGAGGGATTTTGCTGCCAG	-9.44159634024	+
chr14	65377206	65377229	AGCTAGAGGGAGTTTGGACCTAG	-8.89921435408	-
chrX	155165299	155165322	AGCTAGTAGGAGTTGGCTCCAGA	-4.34942254332	-
chr14	92970233	92970256	AGCTAGTGGAAGTTTGCCCCAGG	-0.612177938485	-
chr14_KI270847v1_alt	84795	84818	AGCTAGTGGAAGTTTGCCCCAGG	-0.612177938485	-
chr10	20924116	20924139	AGCTAGGGAGATTTTGCTCCCAG	0.93449447073	+
chr22	44421862	44421885	AGCTAGGGAGAGAATGCTCCTGG	-3.05271398615	-
chrX	149478172	149478195	AGCTAGGGTGAGGCTGCTCCAGA	-4.81596392797	+
chr13	111520115	111520138	AGCTAGGGGCATTTTACTCCAGG	-5.0546935097	+
chr4	76015006	76015029	AGCTAGGGGGAGTTTATTACTAG	-10.9741703857	+
chr4	94926478	94926501	AGCTTAGAGGAGTTTGCCCCAGA	-2.32580269627	+
chr16	83739367	83739390	AGCTTGCAGGAGTCTGCTCCCAG	-3.14071470043	-
chr2	45982113	45982136	AGCTTGGTGGAGTTGACTCCCAG	-9.76440670628	+
chr2	10926176	10926199	AGCTTGGGTGATTTTGCCCCTGG	-9.07555682831	-
chr1	69031096	69031119	AGCTTGGGTGACTTTGCTCAGGA	-10.133130618	-
chr14	81912144	81912167	AGCTTGGGGGAAACTGCTCCCAG	-4.97695961756	-
chr5	7447188	7447211	AGCTTGGGGGATTTTGTTCTGGA	-9.82820356089	-
chr16	84331969	84331992	AGCTTGGGGGAGGGTGCTTCTGG	-14.5564428418	-
chr5	168923375	168923398	AGCTTGGGGGAGGATGCTGCCAG	-13.0442700402	-
chrX	108258071	108258094	AGCTTGGGGGAGGTCCCTCCTGA	-6.65043705725	-
chr3	55988302	55988325	AGCTCAGGGGAGTTTGCTACTAG	-5.56260261403	-
chr1	11859504	11859527	AGCTCTTGAGAGTTTGCTCCAAG	-5.98522077885	-
chr2	196791427	196791450	AGCTCTGGGAAGTTTACTCCGAG	-6.01109587058	+
chr5	7278546	7278569	AGCTCTGGGGACTTTCCTCCAGA	-11.3949442608	-
chr1	57560143	57560166	AGCTGAAGGCAGATTGCTCCTGG	-5.21080872286	-
chr6	169001345	169001368	AGCTGAAGGGACTCTGCTCCCAG	-1.55059182414	+
chr21	40134874	40134897	AGCTGAGAGGAGTTCACTCCAGG	-1.05640720616	-
chr2	46798631	46798654	AGCTGAGCCGAGTTTCCTCCAGG	-11.2191287601	+
chr2	12896894	12896917	AGCTGAGGAAAGTTTGCTCTGGA	-2.61588462469	-
chr5	105060471	105060494	AGCTGAGGGCAGTTTGGTGCTGG	-21.7104192369	+
chr2	86313810	86313833	AGCTGAGGGGTGGCTGCTCCCAG	-6.38001163235	-
chr5	160175689	160175712	AGCTGAGGGGGGATTGATCCAGA	-8.68638546907	+
chr9	106059702	106059725	AGCTGAGGGGGGTTTGGTGCAGA	-18.580773741	-
chr7	43692022	43692045	AGCTGAGGGGAGCTTGAACCAAG	-3.67737320527	-
chr11	33660703	33660726	AGCTGAGGGGAGCTTGCTCTGGG	5.99758529556	-
chr19	40616040	40616063	AGCTGAGGGGAGACTGTTCCTGG	-6.58410918698	+
chrX	12378629	12378652	AGCTGAGGGGAGATTGCACGGAG	-4.37339716923	+
chr1	9149993	9150016	AGCTGAGGGGAGTTTGTGGCAGA	-10.5761164653	+
chr3	24393429	24393452	AGCTGAGGGGAGTTTGGGCTTAG	-9.77893644221	+
chr11	25810725	25810748	AGCTGAGGGGAGTTTGATGTAAG	-4.679763245	-
chr2	120825532	120825555	AGCTGTAAGGAGTGTGCTCCTGG	-3.46322338463	+
chr11	132099219	132099242	AGCTGTAGGTAGTTGGCTCCAGG	-8.87056567177	+
chr19	4672902	4672925	AGCTGTTGGGAGTCTGCTACGGA	-4.77151351523	+
chrX	74340410	74340433	AGCTGTGTGTAGGTTGCTCCAGA	-8.80934672434	+
chr13	61111840	61111863	AGCTGTGTGTAGGTTGCTCCAGG	-11.0116834054	-
chr9	8309019	8309042	AGCTGTGTGCAGGTTGCTCCAGG	-11.5808864676	+
chr11	68235850	68235873	AGCTGTGTGCAGGTTGCTCCAGG	-11.5808864676	+
chr1	159374349	159374372	AGCTGTGTGCAGGTTGCTCCCGG	-11.5808864676	-
chr13	52303040	52303063	AGCTGTGTGGAGGTTGGTCCCAG	-15.2602708118	-
chr13	52509555	52509578	AGCTGTGTGGAGGTTGGTCCCAG	-15.2602708118	+
chr13	19487635	19487658	AGCTGTGTGGAGGTTGGTCCCAG	-15.2602708118	-
chr21	10547755	10547778	AGCTGTGTGGAGGTTGGTCCCAG	-15.2602708118	+
chr22	38375113	38375136	AGCTGTGTGGAGGTTGGTCCCAG	-15.2602708118	-
chr1	34623787	34623810	AGCTGTGGAGAGTTTGGTACTGA	-15.6677094776	+
chr16	35881625	35881648	AGCTGTGGTGATTTTCCTCCTGA	-10.764580192	-
chr2	11554219	11554242	AGCTGTGGGAAGATTGCTTCAGG	-11.1690490721	-
chr7	745087	745110	AGCTGTGGGTTGTTTGCTCCTGG	-4.98090523924	+
chr2	98850317	98850340	AGCTGTGGGGTGTTTCCACCTGG	-13.4791454356	-
chr1	24610645	24610668	AGCTGTGGGGAATTTGCTCATGG	-0.0405959255515	+
chr1	152332595	152332618	AGCTGTGGGGACTTGGCTCCAAG	-6.29887474784	-
chr21	35463435	35463458	AGCTGTGGGGAGCATGCTCTTAG	-2.61200650638	+
chr15	57858057	57858080	AGCTGTGGGGAGACTGCACCAGA	-5.7907421385	-
chr17	81412862	81412885	AGCTGTGGGGAGTCCCCTCCAGA	-5.26828433044	+
chr9	104851403	104851426	AGCTGTGGGGAGTTTGATGGGAG	-7.80722706008	-
chr12	113697365	113697388	AGCTGCAGGGAGGTGGCTCCAAG	-6.72276397747	-
chr4	107733565	107733588	AGCTGCTGGGAGTTTCCTCACGA	-6.89025524053	-
chr22	25989816	25989839	AGCTGCCGGGATTTTGCACCTAG	-10.7633539023	+
chr13	47064552	47064575	AGCTGCGTGCAGATTGCTCCAGA	-8.26055411646	+
chr14	20605936	20605959	AGCTGCGGAGAGTTTGCCCTGGA	-2.56143845764	+
chr12	32226828	32226851	AGCTGCGGTGACCTTGCTCCTGA	-7.52465129992	+
chr16	73144337	73144360	AGCTGCGGTGAGTTGGCTGCCGA	-15.710443732	+
chr2	206259891	206259914	AGCTGCGGGGAACTTGCTCTAGG	-6.46662593664	+
chr8	138284542	138284565	AGCTGGAAGGAGTTGGATCCTGG	-9.13350213056	-
chr19	40197121	40197144	AGCTGGAGAGGCTTTGCTCCAAG	-5.62369119868	+
chr11	3224896	3224919	AGCTGGAGAGAGGCTGCTCCTGG	-3.20044218067	-
chr13	97009340	97009363	AGCTGGAGTAAGTTTGCTCTGGG	-4.3991381407	-
chr1	194591354	194591377	AGCTGGAGTTAGTTTGCTCTAGG	-3.87027500067	+
chr10	28354974	28354997	AGCTGGAGCGAGTATGCCCCGGG	-2.73449726811	-
chr5	68132106	68132129	AGCTGGAGGAAGATTGCTTCAGA	-5.89080800745	+
chr3	44409959	44409982	AGCTGGAGGGGGTTAACTCCAGG	-7.72412961722	-
chr7	19465770	19465793	AGCTGGAGGGAATTTCCACCTAG	-4.89264814782	-
chr2	199091981	199092004	AGCTGGAGGGAATTTGCCTCAAG	-4.52864016525	-
chr2	44151380	44151403	AGCTGGAGGGAATTTGCCTCAGA	-4.02545792467	+
chr5	61846537	61846560	AGCTGGAGGGAATTTGCCTCAGG	-5.03182240584	+
chr8	20161230	20161253	AGCTGGAGGGAATTTGCCTCAGG	-5.03182240584	-
chr5	67795984	67796007	AGCTGGAGGGAATTTGCATCAAG	-5.17912428329	+
chr15	68334794	68334817	AGCTGGAGGGAATTTGCTGATGA	0.131550975594	-
chr13	58275147	58275170	AGCTGGAGGGATTTCTCTCCAGG	-6.32251599408	+
chr14	97391573	97391596	AGCTGGAGGGATTTTCGTCCAGA	-12.9344121948	+
chr2	239412592	239412615	AGCTGGAGGGAGCCTCCTCCTGG	-0.482690454594	-
chr22	23168249	23168272	AGCTGGAGGGAGCTGCCTCCCAG	-2.36199086458	-
chr12	65801747	65801770	AGCTGGAGGGAGGATGCTCAGGA	-1.45367286435	+
chr9	132484391	132484414	AGCTGGAGGGAGACTGCTCATGG	-1.47680319964	-
chr11	2813205	2813228	AGCTGGAGGGAGTTCCATCCCAG	-5.27631963782	+
chr11_KI270831v1_alt	45392	45415	AGCTGGAGGGAGTTCCATCCCAG	-5.27631963782	+
chr2	19656218	19656241	AGCTGGAGGGAGTTTGCCTCAGG	-1.61189849663	-
chr10	122971882	122971905	AGCTGGAGGGAGTTTGCCCCAGG	9.48551711009	+
chr8	26518957	26518980	AGCTGGTAGGAGTTTTCTTCTAG	-12.9465715535	-
chr11	66591362	66591385	AGCTGGTTGGACTTTACTCCCAG	-5.52079301411	-
chr12	5908075	5908098	AGCTGGTGTGGGTTTGCTGCTGG	-20.0824657989	-
chr13	105638605	105638628	AGCTGGTGTGAGTCAGCTCCAGA	-5.74894221376	-
chr2	8217542	8217565	AGCTGGTGTGAGTGTGCTTCAGA	-11.4229828038	-
chr2	15875581	15875604	AGCTGGTGGACCTTTGCTCCTGG	-9.54324111752	-
chr1	94524980	94525003	AGCTGGTGGAAGATTGCTCTAGA	-2.96196773181	+
chr2	20011324	20011347	AGCTGGTGGCTGGTTGCTCCAGG	-12.5771544619	-
chr16	89156417	89156440	AGCTGGTGGCAGCCTGCTCCCAG	-2.98799270372	-
chr5	8198212	8198235	AGCTGGTGGCAGTTTGTCCCAGG	-12.4756068216	+
chr10	97067544	97067567	AGCTGGTGGGTGGTGGCTCCAGA	-9.40295593395	+
chr6	56187142	56187165	AGCTGGTGGGGGTTTTCTGCAGA	-17.0739642967	+
chr22	42721697	42721720	AGCTGGTGGGAATTTTCTACTGA	-10.8373719671	-
chr11	70445898	70445921	AGCTGGTGGGAGCAGGCTCCAGG	-2.92024399479	+
chr11	57901572	57901595	AGCTGGTGGGAGGGTGCTACTGA	-9.71311726295	+
chr17	7574128	7574151	AGCTGGTGGGAGTTGGATCTGGG	-10.9306042248	+
chr8	5419816	5419839	AGCTGGTGGGAGTTTCTTCTGAG	-9.59782295916	+
chr3	90245188	90245211	AGCTGGTGGGAGTTTGCCTTAAG	-0.546275454199	-
chr15	90048623	90048646	AGCTGGCAGGAGTGTGATCCCAG	-7.16695970242	+
chr2	70937823	70937846	AGCTGGCTGGAGGTGGCTCCAGG	-9.97098501477	-
chr9	136080838	136080861	AGCTGGCTGGAGTTTGCGCCGGG	-4.95635738986	-
chr1	109713839	109713862	AGCTGGCCGGAGTCTGCTACAGA	-8.05265365105	-
chr6	154660520	154660543	AGCTGGGAATGGTTTGCTCCAGA	-4.37800546898	-
chr5	9281410	9281433	AGCTGGGAAGGGTTTGCTACTGG	-12.630015937	+
chr6	124097875	124097898	AGCTGGGAAGAGTTTTCTGCAGA	-11.9633495581	+
chr16	27431478	27431501	AGCTGGGATCAGTTTGCTCTTGG	-5.36136461977	+
chr16	81618575	81618598	AGCTGGGATGAGCTGGCTCCAGG	-4.20203344938	-
chr20	48232677	48232700	AGCTGGGAGAAGACTGCTCCAGG	-1.04040799092	-
chr19	35556169	35556192	AGCTGGGAGAAGAGTGCTCCTGG	-0.92697869732	+
chr20	36113546	36113569	AGCTGGGAGCATGTTGCTCCTGG	-7.2139914448	+
chr7	132543574	132543597	AGCTGGGAGGTTTTTGCTTCTAG	-10.1359412948	-
chr3	125120904	125120927	AGCTGGGAGGGCTTTCCTCCTGA	-7.07595742613	-
chr10	10543026	10543049	AGCTGGGAGGACTCTTCTCCAGG	-5.41550948059	-
chr1	43339335	43339358	AGCTGGGAGGAGCCAGCTCCAGA	0.212320365538	+
chr8	141211463	141211486	AGCTGGGAGGAGGCTGGTCCGGG	-11.3022834937	-
chr5	38245659	38245682	AGCTGGGAGGAGGATGCTGCAGA	-7.7650098694	-
chr19	10020487	10020510	AGCTGGGAGGAGGTGGCACCCGG	-7.52947776396	+
chr3	38368991	38369014	AGCTGGGAGGAGGTTGCTGCAGG	-6.48314978429	+
chr16	3394849	3394872	AGCTGGGAGGAGAGTACTCCAGA	-0.0781323477602	-
chr1	34414780	34414803	AGCTGGGAGGAGTCAGCTTCAAG	-6.50717163834	-
chr7	16945669	16945692	AGCTGGGAGGAGTCTGTTGCTGA	-8.019033065	+
chr11	113347624	113347647	AGCTGGGAGGAGTCTGGGCCTGG	-6.4320251023	-
chr21	31921527	31921550	AGCTGGGAGGAGTTGGGACCGGG	-13.5226702439	+
chr5	135016230	135016253	AGCTGGGAGGAGTTTGGGGCCAG	-13.1845409321	+
chr17	76950516	76950539	AGCTGGGTGCTGTCTGCTCCAAG	-6.46497914018	+
chr2	222652744	222652767	AGCTGGGTGGTTTTTGCTCTGGA	-6.02067769651	-
chr14	94557517	94557540	AGCTGGGTGGTTTTTGCTCAGGG	-7.69584712063	-
chrX	9490393	9490416	AGCTGGGTGGGGGTTGCTCCTGG	-5.63420221805	+
chrX	154585966	154585989	AGCTGGGTGGGGTGTGCTACTGG	-14.830577327	+
chrX	154618435	154618458	AGCTGGGTGGGGTGTGCTACTGG	-14.830577327	-
chr1	206826432	206826455	AGCTGGGTGGGGTTTCTTCCAGG	-15.1676403007	+
chrX	153380517	153380540	AGCTGGGTGGATGTGGCTCCAGA	-7.67898507397	-
chr11	61979745	61979768	AGCTGGGTGGAGCTTGGGCCTGA	-7.26454411024	-
chr15	98862863	98862886	AGCTGGGTGGAGGGTGTTCCAGA	-8.46359091678	-
chr4	166378734	166378757	AGCTGGGCAGACTTGGCTCCTGG	-9.42881024352	+
chr2	62816921	62816944	AGCTGGGCAGAGGTTTCTCCAAG	-8.44852216167	-
chr14	91331989	91332012	AGCTGGGCAGAGTCTGCACCCAG	-1.45479329154	-
chr11	66317421	66317444	AGCTGGGCTGAGACTGCTCCCGG	-5.88905282283	-
chr1	2451135	2451158	AGCTGGGCCGAGTGCGCTCCAGG	-10.5068124572	+
chr1_KI270762v1_alt	2325	2348	AGCTGGGCCGAGTGCGCTCCAGG	-10.5068124572	+
chr2	98901840	98901863	AGCTGGGCGCAGTGTGTTCCCAG	-11.1650274085	-
chr11	69154674	69154697	AGCTGGGCGGTGGTGGCTCCCAG	-10.7612315358	-
chr12	1570063	1570086	AGCTGGGCGGAGTTTCGACCAGA	-9.87232531429	-
chr2	122681920	122681943	AGCTGGGGAAAGCATGCTCCTGG	-1.17099945928	+
chr6	118349293	118349316	AGCTGGGGACTGTTTGCACCTGG	-9.23421524812	+
chr9	133084229	133084252	AGCTGGGGAGGGGGTGCTCCTGG	-9.12123998813	+
chr9	133068445	133068468	AGCTGGGGAGGGGGTGCTCCTGG	-9.12123998813	+
chr10	129075636	129075659	AGCTGGGGAGGGATGGCTCCTGA	-7.71919010074	-
chr11	439771	439794	AGCTGGGGAGGGTTTGCTCAGAG	-2.29406915462	-
chr12	51292012	51292035	AGCTGGGGAGAACTTCCTCCTGG	-6.36649946983	+
chr16	22692797	22692820	AGCTGGGGAGAATCTGCTTCTAG	-3.49671459636	+
chrX	72693791	72693814	AGCTGGGGAGATTGTGCTCTTGG	-4.7081170832	+
chr20	37637462	37637485	AGCTGGGGAGAGCGTGTTCCAGG	-6.00240920753	-
chr15	98968861	98968884	AGCTGGGGAGAGCTGGCTCTTGG	-1.24328857555	+
chr3	50642010	50642033	AGCTGGGGAGAGGTAGCTCAGGA	-3.98812511611	+
chr3	152857384	152857407	AGCTGGGGAGAGGTTGATGCTGG	-15.9250571799	-
chr2	172530536	172530559	AGCTGGGGAGAGATTGCCACAGA	-5.80108822442	+
chr11	28997958	28997981	AGCTGGGGAGAGATTGCCCCGAG	3.904600361	-
chr19	7820821	7820844	AGCTGGGGAGAGTTTCCTGGGGA	-4.03476151134	+
chr13	49300290	49300313	AGCTGGGGTGGCTCTGCTCCGGA	-5.06633441208	-
chr19	42378878	42378901	AGCTGGGGTGGCTTTGTTCCTGG	-14.4331670567	+
chr21	34872869	34872892	AGCTGGGGTGATTTGACTCCCAG	-9.30491057129	-
chr18	24539169	24539192	AGCTGGGGTGATTTTCCTCCCAG	-5.39414374608	+
chr14	76875073	76875096	AGCTGGGGTGAGGCTGCCCCAGG	-4.70768667842	+
chr11	94814457	94814480	AGCTGGGGTGAGTGAGCTCAAAG	-6.2501252816	+
chr18	25819180	25819203	AGCTGGGGCAGATTTGCTCCAGA	-3.59544739681	+
chr7	151093816	151093839	AGCTGGGGCAAGTCTGCTCTGGG	-0.426566490444	+
chr1	10617278	10617301	AGCTGGGGCGAGCCTGCTGCAAG	-8.79843822336	-
chr1	25128497	25128520	AGCTGGGGGAGCTCTGCTCCAGA	-3.22346872772	-
chr15	100385206	100385229	AGCTGGGGGAAGCCTGCTCTGGG	2.20989035897	-
chr17	8856976	8856999	AGCTGGGGGAAGGGTGCTCCAGG	0.223181515316	-
chr1	9438680	9438703	AGCTGGGGGAAGGTTGCCCTGGA	-0.676704877792	-
chr18	58995765	58995788	AGCTGGGGGAAGGTTGCTCCAGA	4.27980125128	+
chr21	36763893	36763916	AGCTGGGGGAAGATGGCCCCAAG	-2.10335167921	+
chr1	203350378	203350401	AGCTGGGGGAAGTTTACTCAGGA	2.86293171386	+
chr21	32345133	32345156	AGCTGGGGGTGATTTTCTCCCAG	-7.51799349763	-
chr5	136307672	136307695	AGCTGGGGGTAGGGTGCTACTGG	-12.5842730318	+
chr16	47571364	47571387	AGCTGGGGGCAGGGAGCTCCCAG	-6.3056965234	+
chr2	151605759	151605782	AGCTGGGGGCAGGGTGCACCTGG	-9.39554462451	+
chr2	151584655	151584678	AGCTGGGGGCAGGGTGCACCTGG	-9.39554462451	+
chr2	151595207	151595230	AGCTGGGGGCAGGGTGCACCTGG	-9.39554462451	+
chr8	69400234	69400257	AGCTGGGGGCAGTTAACTCTGAG	-6.04352692296	-
chr1	166072470	166072493	AGCTGGGGGGTAGTAGCTCCCAG	-6.00961428618	+
chr4	128774396	128774419	AGCTGGGGGGTGGTGGCTCATGA	-7.77864962571	-
chr20	37568192	37568215	AGCTGGGGGGTGATTTCCCCAAG	-6.93922105212	-
chr11	113149189	113149212	AGCTGGGGGGGCCTTCCTCCAAG	-8.56143062167	+
chr4	82275975	82275998	AGCTGGGGGGAACTTCTTCCTGG	-9.93427548306	-
chr18	75548389	75548412	AGCTGGGGGGAAGGTGCACCTGG	-5.47822729304	-
chr5	71967096	71967119	AGCTGGGGGGAATGTCCTGCAGG	-12.7900891229	+
chrX	137918492	137918515	AGCTGGGGGGATTGTGGTCTAGA	-10.3674533111	+
chr6	143956382	143956405	AGCTGGGGGGATTTTGAGGCAGA	-11.9778247145	-
chr10	129139193	129139216	AGCTGGGGGGACCCTGCTGCCAG	-10.5489848776	+
chr12	6960522	6960545	AGCTGGGGGGACCTGGCTTCAAG	-10.577966176	+
chr5	176867347	176867370	AGCTGGGGGGACTCCGCTCCAGG	1.32231003194	-
chr8	8327898	8327921	AGCTGGGGGGACTCTACACCCAG	-2.27104416886	-
chr15	70380184	70380207	AGCTGGGGGGACTTGGGTCCTGG	-12.2870912841	+
chr2	72953826	72953849	AGCTGGGGGGACTTTGCTTCTGG	-2.93876829184	+
chr7	6644981	6645004	AGCTGGGGGGAGCCTTTTCCCAG	-4.6223261949	-
chr2	26711900	26711923	AGCTGGGGGGAGCTGGGTCCTGG	-5.33134676873	+
chr5	168534772	168534795	AGCTGGGGGGAGCTTGCCACTGA	0.740562101906	+
chr10	46329956	46329979	AGCTGGGGGGAGGCGGCACCTGG	-8.07940756779	-
chr10	96507284	96507307	AGCTGGGGGGAGGCAGCTCATGG	-4.51386706984	-
chr19	1599791	1599814	AGCTGGGGGGAGGCTGGGCCTGG	-12.5341475712	+
chr2	47042936	47042959	AGCTGGGGGGAGGCTGCTGGCAG	-3.16621857374	-
chr1	227926344	227926367	AGCTGGGGGGAGGGGGCACCCAG	-6.61446681102	-
chr22	28591957	28591980	AGCTGGGGGGAGGGTGGGCCTGA	-10.5763894418	+
chr5	135130119	135130142	AGCTGGGGGGAGACTGCAGCCAG	-11.5291997294	-
chr22	31186992	31187015	AGCTGGGGGGAGAGGGCTGCAGA	-9.38486449162	+
chr6	165034979	165035002	AGCTGGGGGGAGTCAGTTGCGGG	-14.27337194	+
chr11	46143869	46143892	AGCTGGGGGGAGTCTGCCGGGGA	2.73354598478	+
chrX	125326651	125326674	AGCTGGGGGGAGTCTGCTGGGGG	6.09143671479	-
chr2	200214508	200214531	AGCTGGGGGGAGTTTTATTATGG	-6.42761264932	-
chr5	178829012	178829035	AGCTGGGGGGAGTTTGGTTACAG	-3.42285319456	-
chr5	107763819	107763842	AGGCAAGGGGAGTTTACTCTGGA	2.12813825249	+
chr2	16248873	16248896	AGGCAGAGGGTGTTTTCTCCTGG	-4.5385400527	-
chr8	37487000	37487023	AGGCAGAGGGAGATTGCTCCAGG	7.70513341068	-
chr4	5842746	5842769	AGGCAGTGGGAGTTGTCTCCTGG	-4.5198519932	+
chr1	47903560	47903583	AGGCAGTGGGAGTTTCCTGCGGG	-10.3141108258	+
chr19	10905427	10905450	AGGCAGGAAGAGTTTGCTCAGGG	2.46666884039	+
chr12	12995109	12995132	AGGCAGGAGGAGAATGCTCCAGG	1.77560105315	-
chr22	16700548	16700571	AGGCAGGAGGAGTTGGCTTCTAG	-4.95082084532	-
chr12	6022134	6022157	AGGCAGGAGGAGTTGGCTTCTAG	-4.95082084532	-
chr8	53693284	53693307	AGGCAGGAGGAGTTAGCTCAGAG	2.0495202194	-
chr10	19850245	19850268	AGGCAGGTGCAGTTTTCTCCTAG	-6.06519234336	-
chr11	133915822	133915845	AGGCAGGTGGTGTTTGCTCTTAG	-2.06377620395	-
chr5	95810921	95810944	AGGCAGGTGGCATTTGCTCCAAG	-1.54959943158	-
chr9	133741727	133741750	AGGCAGGTGGAAATTGCTCCAGG	-0.610408562224	+
chr7	98405716	98405739	AGGCAGGTGGAGTGAGCTCCCAG	-0.565210838489	+
chr8	21014949	21014972	AGGCAGGTGGAGTTTCCTGCTGG	-10.0894930542	+
chr2	24752075	24752098	AGGCAGGTGGAGTTTGCTGGAGA	0.842932378682	-
chr4	1027571	1027594	AGGCAGGGTGAGCTTCCTCCAGG	0.163561278392	-
chr3	97863266	97863289	AGGCAGGGTGAGTTGGCTCATGG	-3.42651622299	+
chr5	156044082	156044105	AGGCAGGGGATGTTTGCTCTGGA	-0.722742633903	+
chr18	23232969	23232992	AGGCAGGGGCAAATTGCTCCCAG	-1.66239526424	-
chr12	52157272	52157295	AGGCAGGGGGTGTTGGCTCTTGG	-3.28295026287	+
chr1	156481387	156481410	AGGCAGGGGGGCTCTGCTCCCAG	1.61047683183	+
chr14	92899384	92899407	AGGCAGGGGGCTTTTGCTCGCAG	-1.05493198867	-
chr14_KI270847v1_alt	13946	13969	AGGCAGGGGGCTTTTGCTCGCAG	-1.05493198867	-
chr13_KI270839v1_alt	76521	76544	AGGCAGGGGGATGGTGCTCCAGG	1.66781277502	-
chr13	25756123	25756146	AGGCAGGGGGATGGTGCTCCAGG	1.66781277502	+
chr4	2258962	2258985	AGGCAGGGGGACCTCGCTCCCAG	4.03120473352	+
chr12	30505054	30505077	AGGCAGGGGGACTTGTCTCCAGA	-4.59101979474	-
chr11	69101655	69101678	AGGCAGGGGGAGTCCCCTCCTGG	1.36839297059	+
chr7	2068533	2068556	AGGCAGGGGGAGTCTCCGCCCAG	-0.0733722966758	+
chr8	115860288	115860311	AGGCAGGGGGAGTAATCTCCTGA	0.767556149906	+
chr16	82202028	82202051	AGGCAGGGGGAGTTTACTCAAGG	8.11628523352	+
chr1	215567213	215567236	AGGCTAGGGGAATGTGCTCCTGG	2.28211896182	-
chr6	548780	548803	AGGCTCAGGGAGTTTGCTGCTGG	-5.46832374845	+
chr6_GL000253v2_alt	2695664	2695687	AGGCTGAGGGTGTTTGATCCAAG	-6.41635877412	-
chr6_GL000256v2_alt	2689321	2689344	AGGCTGAGGGTGTTTGATCCAAG	-6.41635877412	-
chr6_GL000251v2_alt	2867406	2867429	AGGCTGAGGGTGTTTGATCCAAG	-6.41635877412	-
chr6	31387057	31387080	AGGCTGAGGGTGTTTGATCCAAG	-6.41635877412	-
chr6_GL000255v2_alt	2642739	2642762	AGGCTGAGGGTGTTTGATCCAAG	-6.41635877412	-
chr3	50577144	50577167	AGGCTGAGGGAGATGGCTCCTGA	-1.9642625153	-
chr7	155332289	155332312	AGGCTGTGGGGCTTTGCTCCGGA	-5.59694079415	+
chr11	118655759	118655782	AGGCTGGAGGCCTTTGCTCCCAG	-3.00587971612	-
chr5	153214856	153214879	AGGCTGGAGGACTTTGTTCCAAG	-6.44860954798	+
chr2	234761373	234761396	AGGCTGGAGGAGTCTGATCCTGA	0.0541649904935	-
chr9	91796023	91796046	AGGCTGGAGGAGTTGGCGCCTGA	-4.71565498074	+
chr3	7353129	7353152	AGGCTGGTGGAGGTGGCTCCAGG	-6.41199587566	-
chr22	50059634	50059657	AGGCTGGCGGGGTCTGCTCCTGG	-3.43299575836	-
chrX	150772361	150772384	AGGCTGGGAGAGGCTGCTCCAGG	-2.08392234672	+
chr12	46442609	46442632	AGGCTGGGAGAGTTTGCCTCTGG	-4.99475286012	+
chr20	17749806	17749829	AGGCTGGGGAAGGCTGCTCCAGG	-1.63065254566	-
chr6	132181827	132181850	AGGCTGGGGAAGTTTTCTTCAGG	-10.8334090765	-
chr15	69626297	69626320	AGGCTGGGGCAGTTTCCTCCAGG	-1.98620896659	+
chr16	665637	665660	AGGCTGGGGGTGTTGGCCCCTGG	-4.18398968611	-
chr14	73264062	73264085	AGGCTGGGGGAATATGCTTCAGG	-5.71292514648	-
chr16	11202774	11202797	AGGCTGGGGGAATTTGGTGCTGG	-15.9076402808	+
chr9	98104768	98104791	AGGCTGGGGGATTTTGCACTCAG	-3.69907245908	+
chr5	168751057	168751080	AGGCTGGGGGAGGGTGCTCCAGG	1.72911261966	+
chr15	49187691	49187714	AGGCTGGGGGAGGTGGCTACAGG	-10.3202476421	-
chr17	50627952	50627975	AGGCTGGGGGAGGTTGCCTCAGA	-5.01937938971	+
chr22	40002955	40002978	AGGCTGGGGGAGATTCCACCCAG	-4.68380085275	+
chr6	42148962	42148985	AGGCTGGGGGAGTGTACTCTTGA	0.261226644672	+
chr15	77976273	77976296	AGGCCAGGAGAGGTTGCTCCCAG	-0.970303014047	-
chr15	78777334	78777357	AGGCCAGGAGAGGTTGCTCCCAG	-0.970303014047	+
chr10	71713690	71713713	AGGCCAGGGGGGTATGCTCCAAG	-3.67879773773	-
chrX	47808002	47808025	AGGCCAGGGGACTTTGCTCCTGA	1.29412665109	+
chr5	11246756	11246779	AGGCCAGGGGAGACTGCTCCGAG	0.484591559163	+
chr2	28988910	28988933	AGGCCAGGGGAGTTGGCGCCAGG	-5.82165677362	-
chr10	5952979	5953002	AGGCCTGGTGAGCTTGCTCCTGG	-0.31271457224	+
chr12	95922589	95922612	AGGCCGGGAGAGTTTCCTGCTAG	-9.26044170203	+
chr9	124127757	124127780	AGGCCGGGTGAGGTTGCCCCAAG	-1.45382270337	+
chr10	95958207	95958230	AGGCCGGGCGTGTTGGCTCCAAG	-7.90446196855	+
chr1	11253533	11253556	AGGCCGGGGGACTGTGTTCCAGG	-7.39357868399	-
chr20	48120018	48120041	AGGCGAAGGGAGTTTGCTGTGGG	5.15790289436	+
chr3	62185498	62185521	AGGCGAGGTGAGTTTTCTACTGG	-9.01899727723	-
chr2	60071821	60071844	AGGCGTAGGAAGTTTGCTGCGGG	-4.59080571937	-
chr11	74398555	74398578	AGGCGTGGGGAGCGCGCTCCCGG	3.15587438271	-
chr16	74666718	74666741	AGGCGTGGGGAGGTTTATCCCGA	-5.34322397861	+
chrX	1420545	1420568	AGGCGTGGGGAGTCTGCTGTGGG	5.79156696728	-
chrY	1420545	1420568	AGGCGTGGGGAGTCTGCTGTGGG	5.79156696728	-
chr1	46133735	46133758	AGGCGTGGGGAGTTACCTCTGGG	-4.25227051726	-
chr1	30718337	30718360	AGGCGGAGAGAGTCGGCTCCAGG	3.29031461401	-
chr16	3184053	3184076	AGGCGGAGGGAGCCTGCTGCTGG	1.15313457173	-
chr12	120342726	120342749	AGGCGGAGGGAGCCTGCTACAGG	3.47764719053	-
chrX	137567999	137568022	AGGCGGCGCCAGTTTGTTCCTGG	-9.81872809878	-
chr8	41529047	41529070	AGGCGGCGGGAGGCTGGTCCGGG	-7.78855233122	-
chr20	37682892	37682915	AGGCGGGAAGAGTGTGCTCCAGA	6.51407520683	+
chr6	151110453	151110476	AGGCGGGAGGCGATAGCTCCGGA	0.81662087791	+
chr10	101194584	101194607	AGGCGGGAGGAGGTTGAGCCCAG	-3.30060241333	+
chr10	116518529	116518552	AGGCGGGAGGAGTTTGAGGCCAG	-4.88251144596	+
chr4	151051265	151051288	AGGCGGGAGGAGTTTGAGACAAG	-3.22387023159	-
chr19	19329740	19329763	AGGCGGGAGGAGTTTGAGACCAG	-3.22387023159	+
chr11	122600731	122600754	AGGCGGGAGGAGTTTGAGACCAG	-3.22387023159	+
chr2	107557810	107557833	AGGCGGGTGGAGGTTGCGCTGAG	-1.8331375089	+
chr6	44862601	44862624	AGGCGGGTGGAGGTTGCAGCGAG	-8.3735471563	+
chr7	106953178	106953201	AGGCGGGTGGAGTGTGCAGCAGA	-6.76252652092	-
chr3	114289032	114289055	AGGCGGGTGGAGTTTGAGACCAG	-5.5922846651	+
chr7	102278822	102278845	AGGCGGGTGGAGTTTGAGACCAG	-5.5922846651	+
chr14	77981300	77981323	AGGCGGGCTGAGTTTGTTCCAGG	0.825111783082	-
chr2	218880840	218880863	AGGCGGGCGCCGTCTGCTCCGGG	0.52237150482	+
chr15	44483186	44483209	AGGCGGGCGGAGGTTGCTGTGAG	1.36603742631	+
chr16	20191118	20191141	AGGCGGGCGGAGTTTGAGACCAG	-5.97734676964	+
chr7	158236684	158236707	AGGCGGGGACAGGTTGCACCGGG	-1.86710558243	-
chr14	96234070	96234093	AGGCGGGGAGGGGGTGCTCCAGG	-2.35887754681	-
chr22	36426930	36426953	AGGCGGGGAGAGGTTACTCCAGA	6.75364245648	-
chr7	1663810	1663833	AGGCGGGGAGAGAGAGCTCCAGA	3.46642686245	+
chr11	57349684	57349707	AGGCGGGGAGAGATTGCACAAGA	2.00874436011	+
chr11	3304526	3304549	AGGCGGGGAGAGTGAGCTGCAGA	-4.07144350317	+
chr11	3258698	3258721	AGGCGGGGAGAGTGAGCTGCAGA	-4.07144350317	+
chr8	144700505	144700528	AGGCGGGGTCACTGTGCTCCTGA	-2.8435241134	+
chr8_KI270815v1_alt	74988	75011	AGGCGGGGTCACTGTGCTCCTGA	-2.8435241134	+
chr12	120953956	120953979	AGGCGGGGTGAGGTGGCTCATAG	-2.64106399585	-
chr10	23931083	23931106	AGGCGGGGTGAGTTAGCTTGCAG	1.01169079018	-
chrX	131778695	131778718	AGGCGGGGGAAGAGTGCGCCAAG	1.30475574886	+
chr20	64285617	64285640	AGGCGGGGGTCTCTTGCTCCCAG	3.87600759599	-
chr14	104175770	104175793	AGGCGGGGGCAGGTGGCCCCAGG	-0.378648728101	-
chr5	10480533	10480556	AGGCGGGGGCAGTGGGGTCCAGG	-11.0925343495	+
chr11	65795694	65795717	AGGCGGGGGCAGTGGGATCCTAG	-6.11264581012	-
chr9	132171099	132171122	AGGCGGGGGGTCTGTGCTTCTGA	-7.7682455541	+
chr1	5882433	5882456	AGGCGGGGGGTGTCAGCTACTGG	-4.1338833606	-
chr16	12803740	12803763	AGGCGGGGGGTGTTTTCCACAGA	-6.58663768412	-
chr17	80049062	80049085	AGGCGGGGGGGTGGTGCTCCTGG	2.47896083665	-
chr12	74265720	74265743	AGGCGGGGGGGGGGTGCTGCTGG	-10.2311742108	-
chr22	50299785	50299808	AGGCGGGGGGCGGTGTCTCCTGG	-5.22039208011	+
chr10	125013685	125013708	AGGCGGGGGGAACTTGCCCGGGG	5.05473795402	+
chr1	40997221	40997244	AGGCGGGGGGATCTTGAGCCCAG	-4.61429554529	-
chr11	73388674	73388697	AGGCGGGGGGAGCCTGAGCCTGG	0.863279025889	+
chr13	114026265	114026288	AGGCGGGGGGAGCTGCCACCTGG	1.5053945002	+
chr1	156705829	156705852	AGGCGGGGGGAGCTAGCTGCGGG	3.39019383653	+
chr1	195799803	195799826	AGGCGGGGGGAGAATGCCACCAG	-1.86166281773	-
chr19	42096350	42096373	AGGCGGGGGGAGTCTGCAGGCGG	11.4592949223	-
chr2	71869858	71869881	AGGGAAGTAGAGTTTGCTCCTGG	-3.21429435515	-
chr11	86984048	86984071	AGGGAAGGGGAATTTGCACCTGG	-2.62699829303	+
chr9	128364686	128364709	AGGGAAGGGGACTTTCCTCCCAG	-6.97088524961	-
chr13	98528918	98528941	AGGGAAGGGGAGTTGGCTGCAGG	-12.4182905401	+
chr15	101644331	101644354	AGGGATGGGGGGTTTGCTACTGA	-10.5291635479	+
chr20	57844637	57844660	AGGGATGGGGAGAGTGCTCCAGG	-2.77138544236	+
chr12	131982368	131982391	AGGGATGGGGAGTTGGCTGCTGG	-13.7235874192	-
chr16	74510883	74510906	AGGGATGGGGAGTTTGGTCAGGG	-11.3068596054	+
chr15	45174585	45174608	AGGGAGAGGGCTTTTGCTCCTGG	-3.71909533561	-
chr2	30207893	30207916	AGGGAGAGGGAGCTTGCTCCCAG	6.69548268282	+
chr1	182142670	182142693	AGGGAGAGGGAGTTTGCCCAGAG	1.53044552197	-
chr12	117119109	117119132	AGGGAGTGTGAGTTTTCTCCTGG	-11.1623340526	-
chr20	57600293	57600316	AGGGAGGAGGAATTTGCTCCAGG	4.79556201918	-
chr1	44303146	44303169	AGGGAGGAGGAGCTTGGTCCCAG	-4.64561127661	-
chr8	8154622	8154645	AGGGAGGTTGAGGTTGCTCCGGG	-4.72140179843	+
chr8	12511006	12511029	AGGGAGGTTGAGGTTGCTCCGGG	-4.72140179843	-
chr7	55424332	55424355	AGGGAGGTGGTGCTTGCTCCTGG	-2.70004270922	+
chr15	85114649	85114672	AGGGAGGTGGATTTTGCTTCTGA	-8.99147928848	-
chr14	43460441	43460464	AGGGAGGTGGAGTTTGCAGCAAG	-12.3654049874	+
chr10	105614809	105614832	AGGGAGGTGGAGTTTGCACTGAG	-4.38160842	+
chr7	18542257	18542280	AGGGAGGCAGAGTTTGCTTCAGA	-6.96039578365	-
chr2	160391883	160391906	AGGGAGGCGGAGGTTGCACCGAG	-6.22080431534	+
chr15	27236570	27236593	AGGGAGGCGGAGTCTGATCCTGG	-3.90341956866	-
chr22	39568801	39568824	AGGGAGGCGGAGTTTTCTCCTGA	-2.9877940332	-
chr8	138920268	138920291	AGGGAGGCGGAGTTTGCAGCGAG	-12.7504670919	-
chr1	31161800	31161823	AGGGAGGGATAGTTTCCTCCCAG	-7.13483072453	+
chr5_KI270897v1_alt	559538	559561	AGGGAGGGAGAATTTGCACCGAG	-2.23713366122	+
chr5_GL339449v2_alt	399664	399687	AGGGAGGGAGAATTTGCACCGAG	-2.23713366122	-
chr5	71011156	71011179	AGGGAGGGAGAATTTGCACCGAG	-2.23713366122	+
chr2	208572857	208572880	AGGGAGGGAGAATTTGCTCCTGG	3.8035227051	+
chr5	176603293	176603316	AGGGAGGGAGAGATTCCTCCAGA	-3.46086242016	-
chr1	120110355	120110378	AGGGAGGGAGAGTTTCCACCAGG	-6.31091360525	-
chr3	81323575	81323598	AGGGAGGGAGAGTTTGTTCAGGG	-5.81956282969	+
chr4	173519272	173519295	AGGGAGGGTGAGTTTTCTGCTGA	-13.736384533	+
chr2	22932432	22932455	AGGGAGGGCAAGTCTGCTCCCAG	0.256224733948	-
chr1	13829573	13829596	AGGGAGGGCGAGTTTGCTGAGAG	-3.63089942579	+
chr1	16017704	16017727	AGGGAGGGGACGTCTGCTCCAGG	-1.57015899514	-
chr3	188445992	188446015	AGGGAGGGGAAGTTTTCTGCCAG	-12.2271880863	+
chr5	173892164	173892187	AGGGAGGGGAAGTTTGCTAAGAG	0.821763571597	+
chr11	74717790	74717813	AGGGAGGGGTAGCTAGCTCCCAG	-1.13290125076	-
chr8	95201535	95201558	AGGGAGGGGCACTTTGCTACCGG	-13.2823881919	-
chr1	42166035	42166058	AGGGAGGGGCAGGTAGCTCCTGG	-6.9801253215	+
chr7	149816858	149816881	AGGGAGGGGCAGTTTCCTGCCAG	-13.7426285332	+
chr17	20555799	20555822	AGGGAGGGGCAGTTTGTCCCAGG	-9.56396329703	+
chr17	18388617	18388640	AGGGAGGGGCAGTTTGTCCCAGG	-9.56396329703	-
chr6	130734046	130734069	AGGGAGGGGCAGTTTGTGCCAGA	-9.62036432846	-
chr20	4586094	4586117	AGGGAGGGGCAGTTTGGACCAGA	-10.9712382231	-
chr17	10124257	10124280	AGGGAGGGGCAGTTTGCACTGGG	-6.10515108693	-
chr2	135897182	135897205	AGGGAGGGGGGGTGTCCTCCTAG	-8.4073741001	+
chr12	57611794	57611817	AGGGAGGGGGGGTGTGCGCCCGG	-9.98938334898	+
chr8	102068270	102068293	AGGGAGGGGGAATTTTTTCCAGG	-7.25215720961	-
chr12	40536043	40536066	AGGGAGGGGGAATTTTCTCTGGG	-4.75105455419	+
chr22	37522592	37522615	AGGGAGGGGGAATTTGATCTGAG	-3.8791012873	-
chrX	50371390	50371413	AGGGAGGGGGAATTTGCAGCCAG	-9.9183206771	+
chr1	170218826	170218849	AGGGAGGGGGACGTTGCTCCTGA	0.0869757660342	+
chr13	29880653	29880676	AGGGAGGGGGACTTTGCTGCAGA	-6.58503763812	+
chr22	44030367	44030390	AGGGAGGGGGAGGGGGCTCCTGA	-3.60964921429	+
chr7	66588221	66588244	AGGGAGGGGGAGGTTGCAGCGAG	-12.0413501758	+
chr9	136564136	136564159	AGGGAGGGGGAGATTTGTCCCGG	-10.0036644089	-
chr1	155166695	155166718	AGGGAGGGGGAGTCTGCGCCAGG	3.22021175433	-
chr16	88357467	88357490	AGGGAGGGGGAGTGGCCTCCCAG	-4.94770072269	-
chr19	19213271	19213294	AGGGAGGGGGAGTATGCCCAGGG	0.960681499026	+
chr22	44822280	44822303	AGGGAGGGGGAGTTGGCGGCAGA	-10.7045197031	-
chr17	81300448	81300471	AGGGAGGGGGAGTTAGCGGCCGA	-9.44029948526	+
chr1	113884845	113884868	AGGGAGGGGGAGTTTGCAGTGAG	2.02920371792	-
chr5	8408201	8408224	AGGGAGGGGGAGTTTGCAGTGGG	2.25467079769	-
chr14	94621553	94621576	AGGGAGGGGGAGTTTGCAGGTGG	1.85467079769	+
chr3	72349708	72349731	AGGGTAGGGCAGATTGCTCCAGA	-3.45427405349	-
chrX	68750765	68750788	AGGGTAGGGGATTTTGCTCTCAG	-2.78390663151	-
chr3	49912612	49912635	AGGGTAGGGGAGCTTTCTCCCAG	-1.93982416883	-
chrY	17405854	17405877	AGGGTCGGGGGGTTTTCTCCTAG	-12.1964777327	-
chr3	53067537	53067560	AGGGTGAGGAAGTTTGCTCGGGG	-3.1116036071	+
chr10	69756351	69756374	AGGGTGTGGGCTTTTGCTCCAGA	-6.80352959311	-
chr6	97122975	97122998	AGGGTGGAGGAGCATGCTCCAGG	-0.314557040799	-
chr17_KI270910v1_alt	147663	147686	AGGGTGGGAAAGTCTGCTCCTGA	-0.687541856957	-
chr17	1107646	1107669	AGGGTGGGAAAGTCTGCTCCTGA	-0.687541856957	-
chr17_KI270862v1_alt	151193	151216	AGGGTGGGAAAGTCTGCTCCTGA	-0.687541856957	-
chr11	84935571	84935594	AGGGTGGGTGAGATTACTCCTGG	-5.50766757142	-
chr21	43536858	43536881	AGGGTGGGTGAGTCTTCTCCAGA	-5.98953150299	+
chr21	6001690	6001713	AGGGTGGGTGAGTCTTCTCCAGA	-5.98953150299	-
chr4	184235645	184235668	AGGGTGGGGCCGTTTGCCCCGGG	-6.62647619367	+
chr7	76393068	76393091	AGGGTGGGGCCGTTTGCTCCCGG	-4.5939848948	-
chr12	113804948	113804971	AGGGTGGGGCAGCTTGCCCCTGA	-0.312369813453	+
chr3	52526304	52526327	AGGGTGGGGGTGTTTCCTGCAGG	-17.6297235923	+
chr2	97315070	97315093	AGGGTGGGGGCGTTTGCTGGGGA	-5.10830040738	-
chr2	97393411	97393434	AGGGTGGGGGCGTTTGCTGGGGA	-5.10830040738	+
chr7	97316466	97316489	AGGGTGGGGGCGTTTGCTAGGGA	-3.96430040738	-
chr12	98868828	98868851	AGGGTGGGGGACTTTGTGCCAGA	-11.4486273436	+
chr12	47729419	47729442	AGGGTGGGGGAGGGTGTTCCAGG	-9.97094842701	-
chr22	43242584	43242607	AGGGTGGGGGAGATTCCTCATGA	-4.99066457938	-
chr22	43213399	43213422	AGGGTGGGGGAGTGGGGTCCCAG	-14.4086933564	-
chr2	85769437	85769460	AGGGCTGGGAGGTTTGCTCCTGG	-9.61948677181	+
chr3	124586529	124586552	AGGGCTGGGGAGCTGGCTCCAGG	-3.31861904042	+
chr8	142136742	142136765	AGGGCTGGGGAGACTGCTCCGGG	-4.22481473596	+
chr16	21076971	21076994	AGGGCTGGGGAGTCTGCTGCTGG	-8.54443439116	-
chr7	46970296	46970319	AGGGCGTGGGAGTTAACTCCAGA	-6.41016850372	-
chr14	24175390	24175413	AGGGCGGGTGAGTTTACTGCAAG	-13.065734318	+
chr1	19355929	19355952	AGGGCGGGCAAGTTTGCTCAGGG	-6.45984904357	+
chr2	218434419	218434442	AGGGCGGGGAGGTTTGCCCCTGA	-5.90962691113	-
chr8	22753773	22753796	AGGGCGGGGAAGTCTGGTCCTGA	-6.96359779798	-
chr19	19180738	19180761	AGGGCGGGGGTGGTTCCTCCGGG	-11.9794336412	+
chr13	105027933	105027956	AGGGCGGGGGATGTTGCTGCAAG	-13.6580627275	-
chr4	33053550	33053573	AGGGGAAGGAAGTTTGGTCCAGA	-8.06264036249	-
chr11	116863182	116863205	AGGGGAAGGAAGTTTGATCCTGG	-5.77759478153	+
chr9	108035628	108035651	AGGGGAAGGGTGTTTGCTGCAGA	-10.6484381818	-
chr19	28773867	28773890	AGGGGAAGGGAATATGCTCCTAG	-0.988247577791	+
chr8	68471627	68471650	AGGGGATGGGATTTTCCTCCAGG	-9.5335778148	+
chrX	129324212	129324235	AGGGGAGAGAAGTGTGCTCCTGA	-1.15590489348	-
chr3	137283172	137283195	AGGGGAGAGCAGTTTGTTCCAGA	-6.84494889939	+
chr8	86673	86696	AGGGGAGAGGAGTTTACTACCGA	-4.58773092481	-
chr17	83212251	83212274	AGGGGAGAGGAGTTTACTACCGA	-4.58773092481	+
chr1	373416	373439	AGGGGAGAGGAGTTTACTACCGA	-4.58773092481	-
chr5	181445450	181445473	AGGGGAGAGGAGTTTACTACCGA	-4.58773092481	+
chr6	170721189	170721212	AGGGGAGAGGAGTTTACTACCGA	-4.58773092481	+
chr1	601670	601693	AGGGGAGAGGAGTTTACTACCGA	-4.58773092481	-
chrUn_KI270748v1	76668	76691	AGGGGAGAGGAGTTTACTACTGA	-4.58773092481	+
chr16	85100645	85100668	AGGGGAGAGGAGTTTGATTCCAG	-10.306444671	-
chr1	14807871	14807894	AGGGGAGTGGAGGCTGCTCCAAG	-4.78922603814	-
chr17	8729178	8729201	AGGGGAGCAGAGCTTGCTCCTGA	0.414100326877	+
chr11	64022478	64022501	AGGGGAGCGGAGTTTGTTCTTGG	-8.40314209924	+
chr9	121269744	121269767	AGGGGAGGAAAGTTTACTCCAGA	-1.65945127126	+
chr1	20733065	20733088	AGGGGAGGCGGGTTTGCGCCAAG	-12.2139259587	+
chr3	45888247	45888270	AGGGGAGGGAACATTGCTCCAGG	-6.87729103581	-
chr1	42958017	42958040	AGGGGAGGGCACTTTTCTCCAGG	-12.8122402516	-
chr4	8776192	8776215	AGGGGAGGGGGATTTGCTGCCAG	-11.8857671105	+
chr11	8288071	8288094	AGGGGAGGGGCTTTGGCTCCAGG	-7.87737448558	+
chrX	104335320	104335343	AGGGGAGGGGAACTTGCACCAGG	-5.0492995303	+
chr10	119562361	119562384	AGGGGAGGGGAATTTGGTACCGG	-15.1810353012	+
chr12	99085201	99085224	AGGGGAGGGGAGCTTTCTCCTAG	1.36719722416	-
chrX	154644864	154644887	AGGGGAGGGGAGCTTGACCCAGG	-3.65459046899	-
chrX	154559550	154559573	AGGGGAGGGGAGCTTGACCCAGG	-3.65459046899	+
chr1	60392595	60392618	AGGGGAGGGGAGGTTGCTACTGG	-4.78938321334	-
chr1	200916594	200916617	AGGGGAGGGGAGACGGCTCCAGG	-3.98749068433	+
chr20	62228957	62228980	AGGGGAGGGGAGTCTGCCTCTAG	-2.43261480758	-
chr1	42183353	42183376	AGGGGAGGGGAGTATTATCCTAG	-7.8614120105	+
chr8	102860867	102860890	AGGGGAGGGGAGTATTCTACCAG	-11.0680689461	+
chr16	599168	599191	AGGGGAGGGGAGTATGGTCACAG	-9.3992410469	+
chr11	3016111	3016134	AGGGGAGGGGAGTTGAGTCCAGG	-11.1114856311	+
chr11_KI270831v1_alt	247168	247191	AGGGGAGGGGAGTTGAGTCCAGG	-11.1114856311	+
chr7	104941475	104941498	AGGGGAGGGGAGTTTTCCCCTGA	0.0906553684809	-
chr9	120727294	120727317	AGGGGAGGGGAGTTTGAGCTAAG	-8.50026626279	+
chr11	61595198	61595221	AGGGGAGGGGAGTTTGCTTTGGG	3.85297482348	+
chrX	129363237	129363260	AGGGGTAGGGAGATTGCTCCTGG	1.00940736711	-
chr2	190857037	190857060	AGGGGTGAGCAATTTGCTCCAGA	-5.07296139716	+
chr5	180211111	180211134	AGGGGTGAGCAGTGTGCTCCCAG	-7.06440625027	+
chr5	80654142	80654165	AGGGGTGAGGTGTTTTCTCCAGG	-12.0937387306	+
chr3	196128743	196128766	AGGGGTGAGGAGCTTGCTTCTGG	-6.70339938559	-
chr1	3237602	3237625	AGGGGTGTGGAGCCTGCTCCCGG	-2.93281108407	+
chr5	175572033	175572056	AGGGGTGCTGAGATTGCTCCGAG	-7.87033304599	+
chr7	100486949	100486972	AGGGGTGCGGGGTGTGCTCCTGG	-12.424306593	-
chr19	30924878	30924901	AGGGGTGGAGCCTTTGCTCCTGA	-7.20381847922	-
chr9	88925327	88925350	AGGGGTGGAGAGTATGCTACCAG	-9.88324045402	-
chr10	3122792	3122815	AGGGGTGGTGATTTTGCCCCAGG	-7.99389162939	+
chr6	13934962	13934985	AGGGGTGGCCAGATTGCTCCAGA	-10.1061505722	+
chr2	101510918	101510941	AGGGGTGGCGAGCTTGCCCCAGG	-2.5210406991	+
chr1	29453942	29453965	AGGGGTGGGAAGTTTCCCCCAGG	-5.36206833248	+
chr7	55270993	55271016	AGGGGTGGGGTGTTTGTTCCAGG	-8.40546183451	-
chr11	124864152	124864175	AGGGGTGGGGGGCTTGTTCCAAG	-9.2394553116	-
chr7	636501	636524	AGGGGTGGGGGGTTTCCTGCCAG	-18.4916656809	+
chrX	3190368	3190391	AGGGGTGGGGCATTTGCCCCCAG	-4.78792700053	+
chr16	49707049	49707072	AGGGGTGGGGATTTTATTCCAAG	-11.0761975988	-
chrX	110450866	110450889	AGGGGTGGGGACAATGCTCCAGA	-5.3806340477	-
chr17	21687663	21687686	AGGGGTGGGGAGCAAGCTCCTGG	-2.60030538546	+
chr10	120756720	120756743	AGGGGTGGGGAGTATGCTTTAAG	-3.2566424602	+
chr2	2225630	2225653	AGGGGTGGGGAGTTGCCTGCTGG	-17.9257502725	-
chrY	1395073	1395096	AGGGGTGGGGAGTTTGCTGGGGA	-0.409587976843	+
chrX	1395073	1395096	AGGGGTGGGGAGTTTGCTGGGGA	-0.409587976843	+
chr6	125533801	125533824	AGGGGCAGGCAGCTTGCTCCTGA	-1.85218791436	+
chr11	128290689	128290712	AGGGGCAGGGTGTTGGCTCCGAG	-8.18905974966	+
chr22	42417679	42417702	AGGGGCAGGGAGTTTGGCCCAGG	-9.89120924768	+
chr11	1458289	1458312	AGGGGCTTGGAGTTGGCTCCAGG	-8.2746499195	-
chr16	3963686	3963709	AGGGGCTGGGCGTTTGCTCACGA	-6.9396473183	-
chr12	104984118	104984141	AGGGGCTGGGACATTGCTCCAGA	-8.52252801747	-
chr11	44346455	44346478	AGGGGCTGGGAGCTTGATCCCAG	-5.27573100854	-
chr6	2973947	2973970	AGGGGCGTGTGGTTTGCTCCTGG	-11.8940542441	-
chr22	19032412	19032435	AGGGGCGGGGGGTTTGCTGGGGA	-7.69791778626	-
chr22	21358397	21358420	AGGGGCGGGGGGTTTGCTGGGGA	-7.69791778626	+
chr22	18636860	18636883	AGGGGCGGGGGGTTTGCTGGGGA	-7.69791778626	-
chr19	17303553	17303576	AGGGGCGGGGCCGTTGCTCCCAG	-8.58913597715	-
chr21	18444068	18444091	AGGGGCGGGGAGTGTGCTGTGAG	-4.73337717414	-
chr2	33528085	33528108	AGGGGGAGAGAGAATGCTCCAGA	-2.49236489493	-
chr12	125211465	125211488	AGGGGGAGCGAGGCTGCTCCGAG	-5.64784582227	+
chr15	101435064	101435087	AGGGGGAGGCACTTTGGTCCTGG	-15.9414246421	-
chr12	42775305	42775328	AGGGGGAGGGGGATTGCTACTGG	-11.4755012661	+
chr8	129962951	129962974	AGGGGGAGGGCATTTGATCCAAG	-7.13858094837	+
chr11	111493867	111493890	AGGGGGAGGGAGCTTGATTCTAG	-7.05635416882	-
chr3	139733820	139733843	AGGGGGAGGGAGGGTGCTCTTGA	-2.64108569095	+
chr10	97918109	97918132	AGGGGGAGGGAGATGGCTCAGGA	-3.19928380119	-
chr6	41429204	41429227	AGGGGGAGGGAGTCTTCCCCCAG	0.21085149509	-
chr20	50365012	50365035	AGGGGGTAGGGGTTAGCTCCTGG	-9.1537036158	+
chr2	10270305	10270328	AGGGGGTTGGACTCTGCTCCAGG	-3.27785090318	+
chr18	8133743	8133766	AGGGGGTTGGAGTTAGCTCATGG	-4.96742302346	+
chr21	45820580	45820603	AGGGGGTGAGACTGTGCTCCGGG	-7.94951488602	+
chr21	31779217	31779240	AGGGGGTGGTAATTTGCTCCCAG	-1.04936027389	+
chr2	28245107	28245130	AGGGGGTGGGGATTTGCTACTGG	-12.8581471353	+
chr6	116897341	116897364	AGGGGGTGGGGGTCTGCTACTGG	-10.4875602347	-
chr18	39311952	39311975	AGGGGGTGGGATGTTGCTCAGGG	-6.77852694552	-
chr19	1511912	1511935	AGGGGGTGGGACTGAGCTCCGGG	-8.67740154412	+
chr8	249631	249654	AGGGGGTGGGACTTGACTCCAGA	-8.0900065333	-
chr15	70023350	70023373	AGGGGGTGGGACTTGTCTCCAGA	-9.87569897835	-
chr4	1554070	1554093	AGGGGGTGGGAGCTGGCTCTGAG	-2.57242244652	-
chr5	2393371	2393394	AGGGGGTGGGAGTCTGACCCTGG	-5.61375887976	+
chr17	74892978	74893001	AGGGGGTGGGAGTTTCCCCTGGA	-3.50431788601	-
chr6	389482	389505	AGGGGGTGGGAGTTTGGTGGGGA	-9.3020024007	+
chr2	182636882	182636905	AGGGGGCTGGTCTTTGCTCCTAG	-11.7022154027	+
chr5	175727064	175727087	AGGGGGCCGGGGTTGGCTCCAGG	-15.1797720886	-
chr7	149880857	149880880	AGGGGGCCGGATTTTCCTCCAGA	-10.1577779056	-
chr1	11907054	11907077	AGGGGGCGGTAGCTGGCTCCTGG	-5.89394841569	-
chr11	2109071	2109094	AGGGGGCGGGTGTTGACTCCCGG	-10.5797576453	+
chr22	36388064	36388087	AGGGGGCGGGATTGTGCCCCAGG	-4.58486752128	-
chr12	122043423	122043446	AGGGGGCGGGAGTGAGCTCAGGG	-5.82053782303	+
chr2	231614890	231614913	AGGGGGGAGGTGTTTCCGCCCGG	-10.8788199115	-
chr16	48076649	48076672	AGGGGGGAGGATTGGGCTCCTGA	-5.82328264985	-
chr16	85279186	85279209	AGGGGGGAGGAGGATGCTTCAGG	-7.61642284106	+
chr17	44186734	44186757	AGGGGGGAGGAGTTAGCGCGGAG	-5.92026305493	-
chr19	49765470	49765493	AGGGGGGTGCTGTTTGCCCCTGA	-6.68559276132	-
chr8	123183404	123183427	AGGGGGGTGCATTTTGCTCCCAG	-3.94457207274	+
chr2_GL383521v1_alt	6006	6029	AGGGGGGTGGGGGTTGCACCTGG	-11.6742375281	-
chr2	36357286	36357309	AGGGGGGTGGGGGTTGCACCTGG	-11.6742375281	+
chr18	79334578	79334601	AGGGGGGTGGGGTTGTCTCCTGA	-10.7429685246	+
chr12	123386926	123386949	AGGGGGGTGGAGTTTGCAGTGAG	-0.164847142971	-
chr6	170161953	170161976	AGGGGGGCAAAGTTTCCTCCTGA	-6.19871476206	+
chr1	16716983	16717006	AGGGGGGCAGAGTGAGCTCCTGG	-4.62372301086	+
chr3	56997472	56997495	AGGGGGGCAGAGTTTGCTTTTGG	-1.65204549475	-
chr3	126683904	126683927	AGGGGGGCTGAGGTTGCTCAGAG	-6.38116024552	-
chr17_KI270857v1_alt	2864788	2864811	AGGGGGGCGGAGGTTGCAGCGAG	-14.6204631413	+
chr17	38829469	38829492	AGGGGGGCGGAGGTTGCAGCGAG	-14.6204631413	+
chr12	116253195	116253218	AGGGGGGCGGAGGTTGCACTAAG	-6.63666657392	+
chr17	67883670	67883693	AGGGGGGCGGAGGTTGCTGTGAG	-4.49581645411	-
chr1	180903704	180903727	AGGGGGGCGGAGTTTGCAGCAAG	-9.41950212425	-
chr6	69736176	69736199	AGGGGGGGTCAATTAGCTCCTGG	-6.52548738607	-
chr17	35436457	35436480	AGGGGGGGTGTTTTTGCTTCTGA	-12.109160936	-
chr3	8671784	8671807	AGGGGGGGTGATATTACTCCCGG	-4.14035524562	-
chr3	96674692	96674715	AGGGGGGGCGTCCTTGCTCCCAG	-7.83135191735	+
chr12	42853088	42853111	AGGGGGGGGAAGGTTGCACTGAG	-4.36808259758	+
chr1	30236667	30236690	AGGGGGGGGAAGATTGATTCTAG	-10.7167441516	+
chr2	99956440	99956463	AGGGGGGGGCTGTTTGTTACCGA	-15.1540956006	+
chr13	91970416	91970439	AGGGGGGGGCAATCTACTCCTAG	0.721759636863	-
chr16	85646891	85646914	AGGGGGGGGGTGGGGGCTCCGGA	-6.77459511503	+
chr11	119623157	119623180	AGGGGGGGGGAGCTGCCTCTTGG	-2.88169106738	+
chr3	192553721	192553744	AGGAAATGGGAGTTTTCTCCGGA	-3.15488464057	-
chr7	157520238	157520261	AGGAAACGGGAGTTTTCTCCTGG	-5.46783431169	+
chr14	22126880	22126903	AGGAAAGAGGAGTTTGATCCTGG	-3.50197929814	+
chr1	1431530	1431553	AGGAAGAGGGAGGCTGCTCCTGG	-0.383591512541	-
chr7	99224953	99224976	AGGAAGAGGGAGTTTGCTTTGGG	2.65183909938	-
chr17	68226881	68226904	AGGAAGTGGCAGCTTGCTCCAAG	-0.786287239056	-
chr15_KI270905v1_alt	2623964	2623987	AGGAAGTGGGGCTTTGCTCCAGA	-4.91082098397	+
chr15	30339045	30339068	AGGAAGTGGGGCTTTGCTCCAGA	-4.91082098397	+
chr15_KI270905v1_alt	4477053	4477076	AGGAAGTGGGGCTTTGCTCCAGA	-4.91082098397	-
chr15	32191704	32191727	AGGAAGTGGGGCTTTGCTCCAGA	-4.91082098397	-
chr16	30108443	30108466	AGGAAGTGGGGGTTAGCTCCTAG	-6.57989526621	+
chr6_GL000256v2_alt	1395781	1395804	AGGAAGTGGGGGTTTGCTCTGGA	-4.7405114456	-
chr6_GL000255v2_alt	1351996	1352019	AGGAAGTGGGGGTTTGCTCTGGA	-4.7405114456	-
chr6_GL000253v2_alt	1357594	1357617	AGGAAGTGGGGGTTTGCTCTGGA	-4.7405114456	-
chr6_GL000251v2_alt	1576641	1576664	AGGAAGTGGGGGTTTGCTCTGGA	-4.7405114456	-
chr6_GL000250v2_alt	1354964	1354987	AGGAAGTGGGGGTTTGCTCTGGA	-4.7405114456	-
chr6_GL000252v2_alt	1352789	1352812	AGGAAGTGGGGGTTTGCTCTGGA	-4.7405114456	-
chr6_GL000254v2_alt	1440951	1440974	AGGAAGTGGGGGTTTGCTCTGGA	-4.7405114456	-
chr6	30096864	30096887	AGGAAGTGGGGGTTTGCTCTGGA	-4.7405114456	-
chr7	150472241	150472264	AGGAAGTGGGACTTTGCTCCAGG	-0.453793240131	+
chr4	36601497	36601520	AGGAAGTGGGAGCTTACTCCCAG	2.95664412733	+
chr11	56877054	56877077	AGGAAGTGGGAGCTTGTTCCTGA	-1.76633344502	+
chr3	154430247	154430270	AGGAAGGAGGAGTCAGCTCCAAG	1.45647773119	+
chr19	10119187	10119210	AGGAAGGAGGAGTCAGCTCCAGG	1.61830859022	+
chr11	67806773	67806796	AGGAAGGAGGAGTTAGCTCCTGG	4.43634632657	+
chr3	125915142	125915165	AGGAAGGAGGAGTTAGCTCCTGG	4.43634632657	-
chr11	3423956	3423979	AGGAAGGAGGAGTTAGCTCCTGG	4.43634632657	+
chr11	71786066	71786089	AGGAAGGAGGAGTTAGCTCCTGG	4.43634632657	-
chr2	168743047	168743070	AGGAAGGTATAGTTTGCTCCAGA	-0.585825137255	+
chr8	10982789	10982812	AGGAAGGTGGAGTTTGGTACAAG	-13.9000144196	+
chr20	57701298	57701321	AGGAAGGTGGAGTTTGCTCAGAG	2.71811715031	-
chr11	127105094	127105117	AGGAAGGGAGATTTTGCTTCAAG	-7.04741367421	-
chr2	167304948	167304971	AGGAAGGGTGAATTTGCTCTCAG	-1.54953700953	-
chr1	111601595	111601618	AGGAAGGGTGAGTTTTTTCCTGA	-7.75495730307	-
chr8	49112847	49112870	AGGAAGGGCAAGTTTGCTCTCAG	-1.34952388186	+
chr14	70749975	70749998	AGGAAGGGCGAGTTTGTTCATGG	-7.37433916517	+
chr8	123635473	123635496	AGGAAGGGGAAGTTTGTCCCAGG	-4.46510673645	-
chr20	60959236	60959259	AGGAAGGGGTCTTTTGCTCCCAG	-1.88764567101	-
chr2	232878639	232878662	AGGAAGGGGGTGTTTGGTTCCAG	-15.7020058246	-
chr1	153224010	153224033	AGGAAGGGGGCGTTTCATCCAGA	-7.33524391279	+
chr2	98571461	98571484	AGGAAGGGGGAATTTGTGCCTAG	-5.67037652653	+
chr16	66605798	66605821	AGGAAGGGGGATTCTGCTCCGGG	6.59031834833	+
chr17_KI270862v1_alt	183855	183878	AGGAAGGGGGAGCTGGTTCCGGG	-2.97316462646	+
chr17	1140260	1140283	AGGAAGGGGGAGCTGGTTCCGGG	-2.97316462646	+
chr8	10926856	10926879	AGGAAGGGGGAGGTTGCACCTAG	1.28169509224	+
chr11	61072164	61072187	AGGAAGGGGGAGTCAGCTTCTGG	-5.40537935522	+
chr11	69256736	69256759	AGGAAGGGGGAGTTGGAGCCAGA	-7.96385087646	+
chr2	2506447	2506470	AGGAAGGGGGAGTTTATTGCAGG	-12.8557992684	+
chr10	86403038	86403061	AGGAAGGGGGAGTTTCCTTAAGG	-0.516601221045	+
chr16	852451	852474	AGGATGAGGGTGTCTGCTCCAGG	-0.881476232886	+
chr12	115257402	115257425	AGGATGAGGGAGCGTGCTCCAGG	-0.582471094302	+
chr2	119066830	119066853	AGGATGAGGGAGTGAGCTCCAGG	-2.76992592716	+
chr19	53304141	53304164	AGGATGTGTGAGTTTACTCCTAG	-5.55214086778	-
chr19	53279542	53279565	AGGATGTGTGAGTTTACTCCTAG	-5.55214086778	+
chr22	18059689	18059712	AGGATGTGGGAGGTTTCTCCTAG	-8.99198047916	+
chr15	93965963	93965986	AGGATGCGGCAGTTTGCTCCTAG	-2.78053148706	+
chr4	7612179	7612202	AGGATGCGGGAGTTTCATCCTGA	-8.65523484552	+
chr3	124299757	124299780	AGGATGGAGGAGTTCACTCCAGA	-0.641396681283	+
chr1	9086821	9086844	AGGATGGTGGTGTTTGCTCAAGA	-5.66976952449	-
chr9	130903730	130903753	AGGATGGTGGAGTCTGCCCCAGG	2.26107368029	-
chr9	38731984	38732007	AGGATGGTGGAGTGTGCTGCTGA	-9.91723942655	-
chr11	43021783	43021806	AGGATGGCAGAGTTAGCTCCCAG	-3.95882911171	+
chr15	40334456	40334479	AGGATGGGAGAGCTTACTCCCAG	2.42930041324	-
chr3	106086762	106086785	AGGATGGGAGAGTTTGGTCAAGA	-8.43279905424	+
chr22	42312041	42312064	AGGATGGGGAAGGTTGCTCCTAG	1.09542647193	+
chrX	145741078	145741101	AGGATGGGGAAGTTTTCTCTTAG	-5.45216882212	-
chrX	142047297	142047320	AGGATGGGGTAGATTTCTCCTGA	-7.16760919446	-
chr16	79372249	79372272	AGGATGGGGGAACTTGCTCAGAG	-2.77896980535	+
chr7_KI270805v1_alt	19011	19034	AGGATGGGGGATTTTGCTAGAAG	-2.0644163122	+
chr7	158458140	158458163	AGGATGGGGGATTTTGCTAGAAG	-2.0644163122	-
chr6	45501301	45501324	AGGATGGGGGAGCCTGCTCCAAG	5.65787257028	-
chr10	133159224	133159247	AGGATGGGGGAGGCTGCACCTGA	-4.37297013608	+
chr4	109054975	109054998	AGGATGGGGGAGGTTGGTTCAGA	-14.4146813289	-
chr7	15717869	15717892	AGGACAGGGAAGTGTGCTCCTGA	-1.12715453637	+
chr4	107028879	107028902	AGGACAGGGGAGTTTGTTGCTGG	-13.5163152762	+
chr4	7239050	7239073	AGGACGGGGGAGTCTCCTGCTGA	-8.89118447977	-
chr5	78810060	78810083	AGGAGAACAGAGTTTGCTCCAGA	-0.72760576141	-
chr3	18787651	18787674	AGGAGAAGGGAACTTGCTCCTGA	-0.323672395017	-
chr1	23453153	23453176	AGGAGAAGGGAGGCTGCTCCTGG	-0.826973525047	-
chr13_KI270839v1_alt	140417	140440	AGGAGAAGGGAGTCTGCTCTGGA	3.6954739718	-
chr13	25692227	25692250	AGGAGAAGGGAGTCTGCTCTGGA	3.6954739718	+
chr16	68800791	68800814	AGGAGAAGGGAGTTTGCTGAAGA	1.1667656695	-
chr19	48765945	48765968	AGGAGATAAGAGTTTGCTCCTGA	0.41639423859	-
chr7	45038720	45038743	AGGAGATGTGAGTTTTCTCCCAG	-8.85969827712	-
chr10	78005734	78005757	AGGAGATGGGAGTTCGCTCCCAG	4.28276020494	+
chr9	106240312	106240335	AGGAGACTGGGGTTTGCTCCAGA	-5.33896287904	+
chr9	133659371	133659394	AGGAGAGAGAAGCTTGCTCCTGA	4.42416320969	+
chr11	134346551	134346574	AGGAGAGAGCAGTTTCCTCCAGA	-3.5341810547	-
chr12	49689883	49689906	AGGAGAGAGGAGATTGTTCCAGG	-2.81124838348	-
chr15	101958594	101958617	AGGAGAGAGGAGTCTGTTCCCAG	0.79517139273	+
chr19	73954	73977	AGGAGAGAGGAGTCTGTTCCCAG	0.79517139273	-
chr1	32345	32368	AGGAGAGAGGAGTCTGTTCCCAG	0.79517139273	-
chr9	32127	32150	AGGAGAGAGGAGTCTGTTCCCAG	0.79517139273	-
chr12_GL877875v1_alt	24403	24426	AGGAGAGAGGAGTCTGTTCCCGG	0.8835237697	-
chr1	202865	202888	AGGAGAGAGGAGTCTGTTCCCGG	0.8835237697	-
chr12	34397	34420	AGGAGAGAGGAGTCTGTTCCCGG	0.8835237697	-
chr2	113581094	113581117	AGGAGAGAGGAGTCTGTTCCCGG	0.8835237697	+
chr12	51071779	51071802	AGGAGAGTGGAGTTTTCTTCTAG	-10.6653542623	+
chr9	98990641	98990664	AGGAGAGTGGAGTTTGAGCCTGA	-6.99742418793	+
chr2	46541030	46541053	AGGAGAGCTGAGTTTGGTCCTAG	-10.2980808812	-
chr4	8081086	8081109	AGGAGAGCGGAGTTGGCTCCTGG	0.0148204475584	+
chr7	156362017	156362040	AGGAGAGGAAACTTTGCTCCAGG	-3.76624478255	-
chr11	73393950	73393973	AGGAGAGGAGGGTTTCCTCCAGG	-6.92531357176	+
chr1	167241186	167241209	AGGAGAGGAGAGTTATCTCCTGG	-1.72325840135	-
chr1	152520167	152520190	AGGAGAGGTAAGTTTGGTCCAAG	-9.71480984921	+
chr7	2478961	2478984	AGGAGAGGTCTGTTTGCTCCCGG	-4.3501836892	-
chr8	133705893	133705916	AGGAGAGGTGAGAGTGCTCCTGG	-2.46871570034	-
chr7	150755498	150755521	AGGAGAGGGAGGGTTGCTCCTAG	-5.51235787374	-
chr9	135127434	135127457	AGGAGAGGGAGGTTTGCGCCCGG	-8.23898652499	-
chr8	10657003	10657026	AGGAGAGGGCATTTTGATCCAGA	-6.72589335001	+
chr4	148346018	148346041	AGGAGAGGGCAGAATGCTCCAGG	-4.04853978183	+
chr5	135246386	135246409	AGGAGAGGGCAGTTTGGTCCAGG	-6.41583174168	-
chr2	138273160	138273183	AGGAGAGGGGTCCTTGCTCCCAG	-2.33238746439	+
chr11_KI270831v1_alt	69910	69933	AGGAGAGGGGTGGATGCTCCAGG	-2.94886691462	+
chr11	2837731	2837754	AGGAGAGGGGTGGATGCTCCAGG	-2.94886691462	+
chr15	64736554	64736577	AGGAGAGGGGCATGTGCTCCTGG	-2.46680506615	-
chr2	106808297	106808320	AGGAGAGGGGATACTGCTCCAGA	1.80455370698	+
chr22	38565257	38565280	AGGAGAGGGGATTTGACTCCAGA	-3.33785980943	+
chrX	100731665	100731688	AGGAGAGGGGAGGCGGCTCCCAG	-2.92908289961	+
chr11	126976793	126976816	AGGAGAGGGGAGGTTACTACTGG	-5.33244917635	+
chr10	78314550	78314573	AGGAGAGGGGAGGTTTCTCTTGA	-4.09796100537	-
chr16	27599923	27599946	AGGAGAGGGGAGAGTGCTCAAAG	0.746067113554	-
chr2	10415494	10415517	AGGAGAGGGGAGATGGCTCATAG	-1.85036296412	-
chr11	64614547	64614570	AGGAGAGGGGAGTCTCCCCCAGA	3.05848159144	+
chr12	11540118	11540141	AGGAGAGGGGAGTCTGTTCCAGG	4.39085865307	+
chr11	45391321	45391344	AGGAGAGGGGAGTGTGCTCTTGG	4.61914197119	+
chr1	169101370	169101393	AGGAGAGGGGAGTTTGTACTAGA	-3.33115632007	+
chr3	189095905	189095928	AGGAGAGGGGAGTTTGGTCAGGG	-3.37336934108	+
chr6	162307995	162308018	AGGAGAGGGGAGTTTGCAAAGAG	4.46597618439	-
chr12	68245767	68245790	AGGAGTTGGGATTTTGTTCCAGG	-7.3868066766	+
chr1	247191296	247191319	AGGAGTTGGGAGTTTATTCCTGA	-5.08880351227	-
chr4	47444806	47444829	AGGAGTTGGGAGTTTTCTGCTGG	-13.6471789334	-
chr14	26880433	26880456	AGGAGTGAGGAGCTTTCTCCTGG	-2.3894614803	+
chr1	43274055	43274078	AGGAGTGAGGAGTTTGCTTTGGA	-0.0444757469305	-
chr14	64847573	64847596	AGGAGTGTGGTGGTTGCTCCCAG	-8.04565856957	-
chr13	28990330	28990353	AGGAGTGTGGATTTTGCTCTAAG	-5.36301222846	+
chr7	149729344	149729367	AGGAGTGTGGAGGTGGCTCCCAG	-7.57002432475	+
chr2	205596939	205596962	AGGAGTGCCGAGTTTGCTTCTGG	-14.6570613031	-
chr3	108297967	108297990	AGGAGTGGAGAGTTTGTTCTGAG	-6.06329789533	+
chr3	194761881	194761904	AGGAGTGGGAAGATTGCTCAGGA	-1.63860077759	+
chr1	76867965	76867988	AGGAGTGGGCAGATTGCTCAAGG	-5.37775033868	+
chr16	57689094	57689117	AGGAGTGGGGGGTTTGCCCAAGG	-4.62139838377	-
chr15	101136773	101136796	AGGAGTGGGGAGCTGGCACCAGG	-3.40931534375	+
chr6	128923907	128923930	AGGAGTGGGGAGCTGGCACCTAG	-3.06838380937	+
chr12	13905604	13905627	AGGAGTGGGGAGGTGGTTCCCGG	-10.982099744	+
chr14	97362040	97362063	AGGAGTGGGGAGGTTGCTATGGA	-1.42968429981	+
chr17	40313300	40313323	AGGAGTGGGGAGATTACTACTGG	-6.93295458951	+
chrY	17636581	17636604	AGGAGTGGGGAGTCCACTCCTAG	-1.29331089927	+
chrY	18269403	18269426	AGGAGTGGGGAGTCCACTCCTAG	-1.29331089927	-
chr6	43740025	43740048	AGGAGTGGGGAGTCTCCACCTGG	-3.5085932795	-
chr3	149396168	149396191	AGGAGTGGGGAGTGTGCACAGGA	-3.93203567718	+
chr9	134422215	134422238	AGGAGTGGGGAGTATGTCCCAGG	-7.67230101712	-
chr8	132712462	132712485	AGGAGTGGGGAGTATGTTCAGGG	-6.80413011542	-
chr7	101453657	101453680	AGGAGTGGGGAGTTGGCAGCTGA	-12.6533114387	+
chr19	54046274	54046297	AGGAGTGGGGAGTTTGAAACAAG	-9.71677903323	+
chr19_GL949752v1_alt	20641	20664	AGGAGTGGGGAGTTTGAAACAAG	-9.71677903323	+
chr19_KI270938v1_alt	20641	20664	AGGAGTGGGGAGTTTGAAACAAG	-9.71677903323	+
chr19_GL949753v2_alt	20641	20664	AGGAGTGGGGAGTTTGAAACAAG	-9.71677903323	+
chr19_GL949747v2_alt	20641	20664	AGGAGTGGGGAGTTTGAAACAAG	-9.71677903323	+
chr19_GL949751v2_alt	20641	20664	AGGAGTGGGGAGTTTGAAACAAG	-9.71677903323	+
chr19_GL949748v2_alt	20641	20664	AGGAGTGGGGAGTTTGAAACAAG	-9.71677903323	+
chr19_GL949749v2_alt	20641	20664	AGGAGTGGGGAGTTTGAAACAAG	-9.71677903323	+
chr19_GL949750v2_alt	20641	20664	AGGAGTGGGGAGTTTGAAACAAG	-9.71677903323	+
chr19_GL949746v1_alt	20641	20664	AGGAGTGGGGAGTTTGAAACAAG	-9.71677903323	+
chr20	22385429	22385452	AGGAGTGGGGAGTTTGCCCAGGG	4.26975331862	-
chr20	62545132	62545155	AGGAGCAGGGTGTTGGCTCCTGA	-5.14018408532	-
chr7	100578924	100578947	AGGAGCAGGGAGGTTTCTCCCGG	-6.30885914522	-
chr15	90224674	90224697	AGGAGCAGGGAGTGTGGTCCTGG	-9.31783967042	+
chr8	144525892	144525915	AGGAGCAGGGAGTTTGCTGGGGG	-0.112849256748	+
chr10	13141627	13141650	AGGAGCTGGGAGCTTTCTCCTGA	-2.90331214785	+
chr3	51380898	51380921	AGGAGCTGGGAGCTTGCTGCTGA	-5.68800076157	+
chr3	11137000	11137023	AGGAGCTGGGAGTTTGCTAGGGG	-1.15527338818	-
chr22	49566166	49566189	AGGAGCCGGGAGTGTGCTGCTGG	-13.7546313916	+
chr2	20654545	20654568	AGGAGCGAAGAGTTTTCTCCTAG	-6.60698298053	-
chr17	43896632	43896655	AGGAGCGGGGGCTTTGGTCCAGG	-15.6016283203	-
chr4	8265971	8265994	AGGAGCGGGGAGATGGCTTCGAG	-10.3932546023	-
chr7	3889919	3889942	AGGAGCGGGGAGTTTCCTGGAAG	-4.77238842549	-
chr13	99046441	99046464	AGGAGGAAGGATTTTGCGCCCAG	-4.33545838394	+
chr12	113711009	113711032	AGGAGGAAGGAGATTCCTCCAGG	-2.18146998675	-
chr11	129416444	129416467	AGGAGGAAGGAGTTGGCTCAGGG	-2.09385877767	+
chr9	123418132	123418155	AGGAGGATGGGGTATGCTCCTAG	-5.97618399301	+
chr2	33542009	33542032	AGGAGGATGGAGTTTGATTCTAG	-11.1000932939	+
chr1	109760572	109760595	AGGAGGATGGAGTTTGCTCATGA	1.8514500437	-
chr19	29840687	29840710	AGGAGGAGAGAGGTTGCTGCTGG	-8.20896559053	-
chr7	127219873	127219896	AGGAGGAGTCTGTTTGCTCCCAG	-3.25764397881	-
chr8	124999130	124999153	AGGAGGAGCGAGTCTGCTCGGGA	0.763725530878	+
chr1	89546760	89546783	AGGAGGAGGAACTTTGCTTCAGA	-6.17491934431	-
chrX	105748991	105749014	AGGAGGAGGAAGATTGCTCCCAG	5.48138650799	-
chr7	30435481	30435504	AGGAGGAGGAAGTGGGCTCCGGG	-2.50860016317	-
chr3	138409047	138409070	AGGAGGAGGCAGTGAGCTCCAAG	-2.781001815	+
chr17	32528724	32528747	AGGAGGAGGCAGTGTGATCCTGG	-6.31260924264	+
chr17	76402518	76402541	AGGAGGAGGGTGTTTCCTCCTGG	-0.46146296583	-
chr16	65252510	65252533	AGGAGGAGGGGGAATGCTCCAGA	-3.86680676227	+
chr18	43135101	43135124	AGGAGGAGGGATTTGGCTGCGAG	-10.2165826536	+
chr18	34601463	34601486	AGGAGGAGGGACTTGACTCCAGA	-3.78556149927	-
chr2	42875367	42875390	AGGAGGAGGGAGCTGGCACCTGG	0.396223719082	-
chr3	123068538	123068561	AGGAGGAGGGAGCTATCTCCTGA	2.30399406541	+
chr7	149805271	149805294	AGGAGGAGGGAGGCTGCTCTGGG	0.0587072881346	-
chr17	82238516	82238539	AGGAGGAGGGAGGATGCCCCCAG	3.06582805531	+
chr9	3906926	3906949	AGGAGGAGGGAGTCCGTTCCGGG	-0.538887543749	-
chr2	20617412	20617435	AGGAGGAGGGAGTCAGCTCTCGA	1.52899931861	+
chr1	209699118	209699141	AGGAGGAGGGAGTCTGTTACTGG	-4.92572032125	+
chr9	136887549	136887572	AGGAGGAGGGAGTCTGGTCTGGG	-3.08240911269	+
chr11	130174133	130174156	AGGAGGAGGGAGTCTGCCCACAG	6.71910600739	+
chr17	8234627	8234650	AGGAGGAGGGAGTCTGCAGCCGA	-4.39355776604	+
chr11	119666772	119666795	AGGAGGAGGGAGTGGGCTCAGGG	-2.79563712925	-
chr7	155463385	155463408	AGGAGGAGGGAGTTAGGTGCAGG	-16.2298163674	-
chr2	120780539	120780562	AGGAGGAGGGAGTTTCCAGCAGG	-12.1274616141	+
chr12	106036344	106036367	AGGAGGTAGGATTTTGCTCATAG	-2.39914073414	+
chr2	193894448	193894471	AGGAGGTAGGACTTTGCTCTGGA	-3.02873464594	-
chr8	128258844	128258867	AGGAGGTAGGAGTTTGAGCCAAG	-7.52269453218	-
chr3	129982206	129982229	AGGAGGTTGGATTTTTCTCCTAG	-6.83559936557	-
chr7	90218967	90218990	AGGAGGTGAAAGTTTGCTACAAG	-7.38648709258	-
chr10	34206867	34206890	AGGAGGTGAGACTTTACTCCAGA	-2.85161472655	-
chr7	122197894	122197917	AGGAGGTGAGAGTATGTTCCCAG	-5.2844895084	-
chr1	244125688	244125711	AGGAGGTGGAAATTTGCTCCAGG	4.26806561542	+
chr9	84659310	84659333	AGGAGGTGGAACTTGGCTCCAGA	-5.61858363306	+
chr9	94467239	94467262	AGGAGGTGGTAATTTACTCCTGG	-1.70902182289	-
chr8	97309610	97309633	AGGAGGTGGTAATTTGTTCCAGA	-5.76167901652	+
chr7	71083068	71083091	AGGAGGTGGTAGTTGGGTCCTGA	-11.9613220808	-
chr15	74047941	74047964	AGGAGGTGGCACTGTGCTCCCAG	-7.33681735281	+
chr7	67451733	67451756	AGGAGGTGGGGGCTTGCTTCTGG	-8.3147830928	+
chr17	74882782	74882805	AGGAGGTGGGGGTGTTCTCCGGG	-10.9759303165	-
chr10	5106093	5106116	AGGAGGTGGGAATTGGCACCTGG	-5.10382882928	-
chr4	170351762	170351785	AGGAGGTGGGATTTGACTCCAGA	-4.91886129221	-
chr8	19215192	19215215	AGGAGGTGGGATTTGACTCCGGA	-4.91886129221	+
chr10	127513418	127513441	AGGAGGTGGGATTTTAATCCTAG	-7.54216528385	-
chr1	20008921	20008944	AGGAGGTGGGACTTCACTCCAGA	-3.34788363235	-
chr3	31057155	31057178	AGGAGGTGGGACTTCACTCCAGA	-3.34788363235	+
chr17	43608675	43608698	AGGAGGTGGGACTTGACTCCAGA	-5.95102639669	-
chr1	218138637	218138660	AGGAGGTGGGACTTGACTCCAGA	-5.95102639669	-
chr2	193181750	193181773	AGGAGGTGGGACTTGACTCCAGA	-5.95102639669	+
chr19	39010482	39010505	AGGAGGTGGGACTTGACTCCAGA	-5.95102639669	+
chr6	133690164	133690187	AGGAGGTGGGACTTGACTCCAGA	-5.95102639669	-
chr16	12288144	12288167	AGGAGGTGGGACTTGACTCCAGA	-5.95102639669	+
chr16	26499251	26499274	AGGAGGTGGGACTTGACTCCAGA	-5.95102639669	+
chr16	33892688	33892711	AGGAGGTGGGACTTGACTCCAGA	-5.95102639669	-
chr16	32961246	32961269	AGGAGGTGGGACTTGACTCCAGA	-5.95102639669	+
chr16	32017704	32017727	AGGAGGTGGGACTTGACTCCAGA	-5.95102639669	+
chr21	43304040	43304063	AGGAGGTGGGACTTGACTCCGGA	-5.95102639669	-
chr18	39162766	39162789	AGGAGGTGGGACTTGACTCCGGA	-5.95102639669	-
chr6	36161656	36161679	AGGAGGTGGGACTTTACTACAGG	-9.11230245337	+
chr16	8523832	8523855	AGGAGGTGGGACTTTACTCTGGA	-2.58262845858	-
chr16	51698237	51698260	AGGAGGTGGGACTTTACTCTGGA	-2.58262845858	-
chr1	192919645	192919668	AGGAGGTGGGACTTTACTCCTGA	0.747884631401	-
chr5	179185774	179185797	AGGAGGTGGGAGCTGGCTGCTGG	-8.39305149098	-
chr6	34484022	34484045	AGGAGGTGGGAGGTGGCACCTGG	-7.46275049454	+
chr11	68652327	68652350	AGGAGGTGGGAGGTGGCTCAAGG	-5.50666508388	+
chr1	29490402	29490425	AGGAGGTGGGAGAGGGCTCCAGG	-2.80001736705	+
chr6	71934016	71934039	AGGAGGTGGGAGAGTTCTCCAGA	-4.56396570062	-
chr6	41138036	41138059	AGGAGGTGGGAGATTGCCTCTGA	-4.56016334213	-
chr7	1781800	1781823	AGGAGGTGGGAGTCAACTCCAGA	0.401356664598	+
chr10	95057252	95057275	AGGAGGTGGGAGTCAACTCCAGA	0.401356664598	-
chr8	58145931	58145954	AGGAGGTGGGAGTCTCCTCCAGG	3.87934143468	-
chr7	45580782	45580805	AGGAGGTGGGAGTGTGCTGGGGG	-1.66761430008	+
chr5	10489293	10489316	AGGAGGTGGGAGTTGGATGCAAG	-14.5945953809	+
chr20	49105895	49105918	AGGAGGTGGGAGTTTGTTAATGG	-3.20307215853	-
chr17	74434540	74434563	AGGAGGCAGAAGTTTCCTCCAGG	-2.95367924487	+
chr5	33041967	33041990	AGGAGGCAGGTGTTTGCACCAAG	-5.04803046365	+
chr12	76092423	76092446	AGGAGGCAGGACTTGGCTCCAGA	-5.09892837441	+
chr3	14611254	14611277	AGGAGGCAGGACTTTACTCCAGA	-1.96934362706	-
chrX	79100722	79100745	AGGAGGCAGGACTTTGGTCCAGA	-9.59636972252	+
chr20	17457380	17457403	AGGAGGCAGGAGTTGGTTCCTAG	-6.75097339638	+
chr20	56840387	56840410	AGGAGGCAGGAGTTTACTCCAGA	4.09661397134	-
chr5	134071952	134071975	AGGAGGCTGGAGTTTACCCCCAG	0.549240145968	+
chr9	89431852	89431875	AGGAGGCGGGAATGTGCTCTGGG	-1.16947570593	-
chr8	27166184	27166207	AGGAGGCGGGATTTGACTCCAGA	-5.23281482376	-
chr19	5341204	5341227	AGGAGGCGGGATTTTATTCCAAG	-8.03420552113	-
chr12	119627745	119627768	AGGAGGCGGGACTTGACTCCAGA	-6.26497992824	+
chr9	70677052	70677075	AGGAGGCGGGACTTGACTCCAGA	-6.26497992824	+
chr9	86652680	86652703	AGGAGGCGGGACTTGACTCCAGA	-6.26497992824	-
chr2	237662741	237662764	AGGAGGCGGGACTTGACTCCAGA	-6.26497992824	+
chr3	101623966	101623989	AGGAGGCGGGACTTGACTCCAGA	-6.26497992824	-
chr9	33411001	33411024	AGGAGGCGGGACTTGACTCCAGA	-6.26497992824	+
chrY	12242961	12242984	AGGAGGCGGGACTTGACTCCAGA	-6.26497992824	-
chr15	77251641	77251664	AGGAGGCGGGACTTTACTCCAGA	0.433931099855	+
chr2	129764947	129764970	AGGAGGCGGGAGTTGACTCTTAG	-3.97072734729	-
chr19	31142176	31142199	AGGAGGCGGGAGTTTCCTTGTGG	-3.5371272201	-
chr11	31509698	31509721	AGGAGGCGGGAGTTTGGCACTGG	-13.6822698869	+
chr10	79113996	79114019	AGGAGGCGGGAGTTTGCAAATGG	2.59350199252	+
chr20	45124855	45124878	AGGAGGGAAGATTTTGGTCCCAG	-8.83044335575	-
chr10	73891699	73891722	AGGAGGGAAGAGTGGGCTCCAGA	-2.93776813415	+
chrX	121428009	121428032	AGGAGGGATGGGTTTGCTCTGAG	-5.92014179685	-
chr1	36223988	36224011	AGGAGGGATGAATTTGCTCAAGG	-1.27670753665	+
chr2	20638769	20638792	AGGAGGGACGAGTTTGGTCCCAG	-5.19538882292	-
chr11	117624662	117624685	AGGAGGGAGAAGAGTGCTCCTGG	1.99593793652	-
chr11	35525448	35525471	AGGAGGGAGCATTTTCCTCCTGG	-6.32269454149	-
chr10	114713269	114713292	AGGAGGGAGGTCTTTGCTCTGGA	-4.60891498105	+
chr3	13550205	13550228	AGGAGGGAGGTGGTTCCTCCTGA	-4.87276023813	+
chr7	41670011	41670034	AGGAGGGAGGTGTGGGCTCCCAG	-5.37335287771	-
chr2	64330116	64330139	AGGAGGGAGGTGTTTACACCAAG	-2.31569026531	+
chr11	10499581	10499604	AGGAGGGAGGGGTTGGCTGCCAG	-12.4211802117	-
chr9	16346131	16346154	AGGAGGGAGGGGTTTTCTCTCAG	-6.61933788634	+
chr1	55466176	55466199	AGGAGGGAGGAAGTTGCTCCAGG	3.00330379046	+
chr6	43278791	43278814	AGGAGGGAGGAATTTGAGCCCAG	-4.63307414133	+
chr3	171413701	171413724	AGGAGGGAGGATTTTTCTCTAAG	-4.28031790985	-
chr9	131013946	131013969	AGGAGGGAGGACTTGGCCCCCAG	-1.93808437146	-
chr16	31816710	31816733	AGGAGGGAGGAGCTCGCTCTGGA	6.30523237637	-
chr10	130611292	130611315	AGGAGGGAGGAGGCTCCTCCAGA	-2.29914124255	+
chr13	109821346	109821369	AGGAGGGAGGAGGATGCTCCAGG	5.5883251585	-
chr16	78275682	78275705	AGGAGGGAGGAGGTTGGGCCAGA	-6.94266800241	+
chr9	27042020	27042043	AGGAGGGAGGAGTCTCCTCTCAG	2.31515049295	+
chr13	26920001	26920024	AGGAGGGAGGAGTGAGCCCCCAG	2.16222182116	+
chr7	131628843	131628866	AGGAGGGAGGAGTAGGCTGCAAG	-7.45201710248	-
chr5	106030093	106030116	AGGAGGGAGGAGTTCACTCCAAG	5.62840363977	+
chr19	5219231	5219254	AGGAGGGAGGAGTTGTCTCAGAG	-3.20886319702	-
chr14	96440663	96440686	AGGAGGGAGGAGTTGGATTCTGA	-9.21550375429	-
chr14	90092696	90092719	AGGAGGGAGGAGTTTGAGACCAG	-6.67937145832	+
chr17	7856582	7856605	AGGAGGGTTGAGGGTGCTCCCGA	-2.77853959215	+
chr2	168746068	168746091	AGGAGGGTTGAGTGGGCTCCCAG	-4.92406170886	+
[truncated: 42,110 more rows]
