# Supplementary material for: CRISPR-Cas9 off-targeting assessment with nucleic acid duplex energy parameters
Source: Genome Biol. 2018 Oct 26;19:177. doi: 10.1186/s13059-018-1534-x (PMC6203265; doi:10.1186/s13059-018-1534-x)
Supplement: Supplementary file 2 — Source code of CRISPRspec and CRISPRoff. (TAR 12,511 kb) [file 13059_2018_1534_MOESM2_ESM.tar › crisproff-1.1.1/test_data.example.out/GGTGGACAAGCGGCAGATAGCGG.CRISPRoff.tsv]

# CRISPRoff scored off-targets of "GGTGGACAAGCGGCAGATAGCGG,chr2,216109345,216109368,-" (Off-targets read from "test_data/risearch_SITE-seq_XRCC5.out.gz").
# Off-targets are given in bed-like format
# chromosome	start	end	off_target_seq	CRISPRoff_score	strand
chr5	75123985	75124008	AACAGACAACCTGCAGATAGGGG	1.8798584541	+
chr12	112161729	112161752	AAGAGACAGACGGCAGATAGGGA	3.97688113209	+
chr1	71987344	71987367	AAGAGACAGGCGGGAGATAGAGA	-1.86485682593	+
chr4	134565679	134565702	AAGAGACAAGCAACAGATAGGGA	5.65785605567	-
chr12	22209145	22209168	AAGAGACAAGCAGCAGATTGGGA	3.86517397517	+
chr3	94204309	94204332	AAGTGACATGCGTCAGATAGAGA	1.12692058229	+
chr9	129887820	129887843	AAGTGACAGGCGGCAGATACGGG	4.53666919775	+
chr8	70169415	70169438	AAGGAACAAGTGGCAGATGGAGA	-0.803721132766	-
chr9	118980360	118980383	AAGGCACAAGATGCAGATAGTGG	-2.31737393806	-
chr1	212099866	212099889	AAGGGGAAAGTGGCAGATAGGAG	3.31969337709	-
chr5	138133002	138133025	AAGGGGCAAGTGGCAGATAAGGG	2.11229815963	-
chr17	5057671	5057694	AAGGGCAAAGCGGCAGGTAGGGA	2.83959454872	+
chr1	3650638	3650661	AAGGGCCAGGCGGCAGGTAGAGG	0.226166453312	-
chr6	53300016	53300039	AAGGGAGAAGGGGCAGGTAGAGG	-5.05859370519	+
chr1	179332544	179332567	AAGGGAGAAGCGGCAGAAGGGAG	-0.897132804605	-
chr3	74297512	74297535	AAGGGAAAAGGAGCAGATAGGAG	1.72649154103	+
chr22	45053195	45053218	AAGGGAAAAGCAGCAGGTAGGGG	5.13454594543	+
chr2	362938	362961	AAGGGACATGCGGAAGATAAAGG	3.0381241425	+
chr2	362768	362791	AAGGGACATGCGGAAGATAAAGG	3.0381241425	+
chr7	130542765	130542788	AAGGGACAGGAGGCAGGTAGGAG	-1.30932384209	+
chr2	362919	362942	AAGGGACACGCGGAAGATAAAGG	2.56321551027	+
chr18	78894864	78894887	AAGGGACACGCGGCAGCAAGAGG	3.55190389417	+
chr8	90754541	90754564	AAGGGACAAGGAGCAGAGAGGGG	-1.01472032864	-
chr3	48944789	48944812	AAGGGACAAGAGGAAGAAAGAAG	-1.71900853709	-
chr7	112430441	112430464	AAGGGACAAGCAGTAGCTAGGGA	3.02139392161	+
chr1	161175577	161175600	AAGGGACAAGCAGTAGAAAGTGG	3.01834031115	+
chr10	81774105	81774128	AAGGGACAAGCAGCATAAAGAGG	3.59178267053	+
chr5	99097672	99097695	AAAAGAAAAGAGGCAGATAGAGG	4.37018841404	-
chr4	171617479	171617502	AAAAGAAAAGCAGCAGATAGGAG	8.13445581371	+
chr5	4024572	4024595	AAAAGACAAGGGGCAGAGAGGAG	-1.27723008075	-
chr6	28372654	28372677	AAAAGACAAGCTACAGATAGGGA	3.82687978984	-
chr5	131935082	131935105	AAAAGACAAGCTACAGATAGGGA	3.82687978984	+
chr2	100402996	100403019	AAAAGACAAGCTCCAGATAGGGA	2.5634493372	+
chr6	91399603	91399626	AAAAGACAAGCTGCAGATTGGGA	0.763539440857	-
chr1	197110577	197110600	AAAAGACAAGCTGCAGATTGGGA	0.763539440857	+
chr18	73702037	73702060	AAAAGACAAGCTGCAGATGGGAG	-0.119123230824	-
chr15	25389532	25389555	AAAAGACAAGCCACAGATAGGGA	4.79747953771	+
chr17	10320363	10320386	AAATGACAAGCAGCAAATAGAAG	8.26449692527	-
chr4	67084353	67084376	AAAGAACAATTGGCAGATAGGAG	3.30170307633	-
chr12	57239627	57239650	AAAGAACAAGAGGCAGAAAGAAG	2.00622828137	-
chrX	109399834	109399857	AAAGAACAAGAGGCAGAAAGGAG	2.00622828137	+
chr4	30666793	30666816	AAAGCAGAAGAGGCAGATAGGAG	-1.20627567544	-
chr2	156884352	156884375	AAAGGGAAAGAGGCAGATAGCAG	4.18099449614	-
chr10	10563624	10563647	AAAGGGCAAGGGGAAGATAGAGA	-3.07972068318	+
chr8	129828078	129828101	AAAGGGCAAGAGGCAGGTAGGGA	-0.84296805497	+
chr13	40307600	40307623	AAAGGGCAAGCAGCAGATAGAGA	9.61319590491	+
chr20	38229391	38229414	AAAGGCCCAGTGGCAGATAGTGA	3.50846738666	+
chr3	182417886	182417909	AAAGGATCAGTGGCAGATAGGGA	4.28643784687	+
chr21	33662185	33662208	AAAGGATAAGGGACAGATAGGGG	2.35212339477	-
chr3	43054546	43054569	AAAGGAGAAGAGGCAGAGAGAAG	-0.905450905156	+
chr2	106576514	106576537	AAAGGAGAAGAGGCAGATTGGAG	-1.52984615999	+
chr7	67812500	67812523	AAAGGAGAAGCAGCAGCTAGGAG	4.42501029774	-
chr2	81355397	81355420	AAAGGAAAAGTAGCAGATAGTGG	4.17604310733	-
chr6	27198880	27198903	AAAGGACATGCTACAGATAGGAG	3.69247060183	-
chrX	56232367	56232390	AAAGGACAGGCGGCCGCTAGAGG	1.2927590823	-
chr13	78166025	78166048	AAAGGACAAGTTGCAGATTGGGA	-0.449425770923	-
chr6	142922110	142922133	AAAGGACAAGTGGGAGATTGTGA	-4.74567891864	-
chr2	44470333	44470356	AAAGGACAAGTGGCTGGTAGTGG	-1.40079303468	-
chr6	139308826	139308849	AAAGGACAAGTGGCAAATATAGA	4.50155877945	+
chr13	93054299	93054322	AAAGGACAAGTGGCATTTAGTGA	0.949772541209	-
chr15	40624332	40624355	AAAGGACAAGGAGCAGAGAGAGG	-0.17472032864	-
chr10	96078141	96078164	AAAGGACAAGGGGCAGTCAGTGA	-0.290436668702	-
chr9	33189647	33189670	AAAGGACAAGAGGCATACAGAGA	3.73943321669	+
chr7	41409573	41409596	AAAGGACAAGAGGCAGAGGGAGA	-1.53646741139	-
chr3	31529070	31529093	AAAGGACAAGCAGCAGATTTGGA	10.8312433263	-
chr7	54261893	54261916	AAAGGACAAGCTACAGACAGAGA	5.98636106675	-
chr10	26625905	26625928	AAAGGACAAGCCACAGATGGGGA	1.2070429097	-
chr10_GL383545v1_alt	75028	75051	AAAGGACAAGCCACAGATGGGGA	1.2070429097	+
chr9	31152835	31152858	AAAGGACAAGCCCCAGATTGGGA	-2.77723124823	+
chr5	74047800	74047823	AATAAAAAAGAGGCAGATAGAAG	2.02898405553	-
chr13	106511591	106511614	AATAAACCAGTGGCAGATAGCAG	2.65258423832	+
chr6	157081980	157082003	AATAAACAAGCGGCAGTCAGAGA	2.18875612684	-
chr4	123502349	123502372	AATAGTCAAGTGGAAGATAGAAG	-1.14501670858	-
chr9	9153017	9153040	AATAGTCAAGCAGCACATAGTGG	3.64112232338	-
chr18	29816621	29816644	AATAGGCAACCTGCAGATAGAAG	-1.0230512238	+
chr14	42846584	42846607	AATAGAAAAGAGGCAGAGAGTGA	-0.0874221555516	+
chr5	126880094	126880117	AATAGAAAAGCGGCAAAGAGGGA	2.13538468354	+
chr21	38074401	38074424	AATAGACAAACCACAGATAGAGA	4.11118148138	+
chr1	88020869	88020892	AATAGACAACCGGCAGAAAGGGA	5.01792902012	-
chr20	39127996	39128019	AATAGACAAGAGCAAGATAGTGG	-1.83476255471	-
chr8	66813761	66813784	AATAGACAAGCACAAGATAGTGA	1.66999426365	-
chr3	6259903	6259926	AATAGACAAGCTACAGAAAGAGA	0.640296307547	-
chrX	88595077	88595100	AATAGACAAGCTACAGAAAGTGA	0.640296307547	+
chr14	72818844	72818867	AATAGACAAGCCACAGATTGGGA	0.658888646626	+
chr7	126123626	126123649	AATAGACAAGCGGCAGACTAGGA	9.99605661246	+
chr1	172006508	172006531	AATTAACAAGAAGCAGATAGTAG	-1.73908741104	-
chr11	96513277	96513300	AATTTACATGCGGAAGATAGAGG	-2.86997133239	-
chr7	153199370	153199393	AATTGTCAAGCCACAGATAGAAG	-1.71302463005	+
chr9	35771819	35771842	AATTGGCAAACGGAAGATAGAGA	-4.07719818449	-
chr8	59416987	59417010	AATTGGCAAGCTGCAAATAGAAG	-4.26112004602	+
chr1	234193376	234193399	AATTGGCAAGCTGCATATAGGAG	-6.59188479797	+
chr1_KI270764v1_alt	29921	29944	AATTGGCAAGCTGCATATAGGAG	-6.59188479797	+
chr17	31852544	31852567	AATTGAGCAGCTGCAGATAGAAG	-3.39685991793	-
chr3	75135369	75135392	AATTGAGAAACGGCAGATACAGG	-1.78243111009	-
chr21	31109025	31109048	AATTGAGAAGAAGCAGATAGGAG	-5.6591740428	+
chr6	22541391	22541414	AATTGAGAAGCGGCAGAAACTGA	-3.51767609597	+
chrX	94192339	94192362	AATTGAAAAGAAGCAGATAGAAG	-3.25729441489	+
chr11	26274071	26274094	AATTGAAAAGAGGCAGAGAGTGA	-4.57040374462	+
chr18	38485760	38485783	AATTGACCAGCTGCAGATTGAGA	-4.30866735619	+
chr15	81111545	81111568	AATTGACAAGGGACAGAGAGTAG	-7.48060068793	-
chr2	212896710	212896733	AATTGACAAGAGGTAGATTGTGG	-9.37546803485	-
chr16	49721179	49721202	AATTGACAAGCAGAAAATAGAGG	-1.14631929239	-
chr12	34090888	34090911	AATTGACAAGCAGCATATATTGA	0.357282932994	-
chrX	76463082	76463105	AATTGACAAGCCACATATAGAAG	-3.19369310899	-
chr1	248768912	248768935	AATTGACAAGCCACATATAGAAG	-3.19369310899	+
chr6	48452425	48452448	AATTGACAAGCCACATATAGGAG	-3.19369310899	+
chr4	33209049	33209072	AATTGACAAGCCACACATAGGAG	-3.82858036899	+
chr5	67853015	67853038	AATTGACAAGCGCTAGATAGCAG	0.618888410212	+
chr1	19118763	19118786	AATTGACAAGCGCCTGAGAGAAG	-7.57910569041	-
chr3	135983654	135983677	AATCAACAAGAGGCAAATAGAAG	0.493256823064	-
chr1	65904992	65905015	AATCCAAAAGCAGCAGATAGGAG	-0.678464518788	-
chr5	73221259	73221282	AATGATCAAGTGGCAGTTAGAGA	-4.61155678559	-
chrX	98056678	98056701	AATGATCAAGCAGAAGATAGAAG	0.2023406525	-
chr3	38798412	38798435	AATGAGCAAGGTGCAGATAGTGA	-3.987374525	+
chr19	20886555	20886578	AATGAATAAGTGGGAGATAGTGA	-3.57709169144	-
chr19_GL383573v1_alt	229831	229854	AATGAATAAGTGGGAGATAGTGA	-3.57709169144	-
chr1	34329317	34329340	AATGAATAAGCAGCAGAGAGAGA	3.3317693358	-
chr15	40080330	40080353	AATGAACATGCAGCAGAGAGAGA	2.32251856279	-
chr2	50716906	50716929	AATGAACAAATGGCAGAAAGAGA	-0.758149881243	-
chr4	120544109	120544132	AATGAACAAATGGCAGATACTGA	1.5062695246	-
chr10	51425979	51426002	AATGAACAAAAGGCAGCTAGGAG	-0.246271400255	+
chr2	38283509	38283532	AATGAACAACGGGCAGAAAGTGA	-4.26697420159	-
chr14	25375862	25375885	AATGAACAAGTGACAGATATCAG	2.85186242464	-
chr16	10009891	10009914	AATGAACAAGAGGCAGAGACAGG	0.0458709565383	+
chr1	51589717	51589740	AATGAACAAGCAGGAGATAAGAG	0.713065311101	+
chr6	25800218	25800241	AATGAACAAGCAGAAGATAAGAG	3.91263610354	-
chr4	15772027	15772050	AATGAACAAGCAGCATACAGAGA	5.45692015806	-
chr20	42681856	42681879	AATGAACAAGCTGCAGACACAGA	4.53101203312	+
chr5	133724657	133724680	AATGAACAAGCCGCAGATTGAGA	2.72798320417	-
chr4	89120126	89120149	AATGAACAAGCGATACATAGGGG	-2.33333403883	+
chr21	24666682	24666705	AATGTATAAGAGGCAGATTGGGA	-3.17599711025	+
chr4	147447434	147447457	AATGTAGAACCTGCAGATAGGGA	-3.97393530687	+
chrX	29173731	29173754	AATGTAGAAGACGCAGATAGGGA	-4.89054053595	+
chr8	22377058	22377081	AATGTACAAGAGGGAAATAGAGA	-5.83029391034	-
chr4	102888960	102888983	AATGTACAAGAGGCAGACAGAGG	6.88827953923	+
chr8	47438639	47438662	AATGTACAAGCAGCATATAACGA	1.92658404189	-
chr10	111678191	111678214	AATGTACAAGCTATAGATAGAGA	-0.407585554955	+
chr3	155410928	155410951	AATGCCCAAGAGACAGATAGGGA	-0.628530595977	-
chr6	88038977	88039000	AATGCATAACCTGCAGATAGGGA	-2.00653684542	-
chr2	127860388	127860411	AATGCATAAGCGGCAGGAAGAGG	-1.3882890797	+
chr12	133032219	133032242	AATGCAGAAACTGCAGATAGCGA	-2.42571897654	-
chr4	186608592	186608615	AATGCAGAATCTGCAGATAGAGG	-6.18811382148	+
chr21	34181133	34181156	AATGCAGAAGCAGCAGAAAGTGA	-1.3603698682	-
chr6	113856697	113856720	AATGCAAAAGCGGCAAACAGCGA	3.19144816485	-
chr6	91458812	91458835	AATGCACTAGCCGCAGATTGAAG	-3.89007100243	+
chr8	107539088	107539111	AATGCACAAGTGGAAGATAATGA	-3.02017985978	-
chr2	199600077	199600100	AATGCACAAGGGGCTGATTGAGA	-8.26907430074	-
chr13	79932329	79932352	AATGCACAAGAGGTACATAGTAG	-6.59912862235	-
chr3	44968163	44968186	AATGCACAAGCAGGAAATAGGAG	-2.86598973783	+
chr1	112352682	112352705	AATGCACAAGCAGCCCATAGAGA	-0.246399283304	-
chr2	202086807	202086830	AATGCACAAGCAGCAGAGTGGGA	-1.63382249371	-
chr1	157627341	157627364	AATGCACAAGCTTCTGATAGAGA	-3.83819765588	+
chr8	131952466	131952489	AATGGTGCAGCAGCAGATAGCGG	8.19625269178	-
chr5	129748403	129748426	AATGGTGAAATGGCAGATAGCGA	-0.637995858505	-
chr6	149293907	149293930	AATGGTGAAAAGGCAGATAGAGA	-0.705475561292	+
chr7	15106203	15106226	AATGGTCAAGTGGAAGGTAGGGA	-4.30480126326	-
chr8	19557658	19557681	AATGGTCAAGAGGAAGTTAGTGA	-5.1262594386	-
chr5	37698116	37698139	AATGGTCAAGCAACAAATAGAAG	4.25777308906	-
chr1	46653305	46653328	AATGGTCAAGCAGTAGATGGTGA	-1.40796642549	+
chr6_GL000255v2_alt	1995226	1995249	AATGGGGAAGGGGCAGAGAGTGG	-4.76738516907	+
chr6	30740116	30740139	AATGGGGAAGGGGCAGAGAGTGG	-4.76738516907	+
chr6_GL000252v2_alt	1995967	1995990	AATGGGGAAGGGGCAGAGAGTGG	-4.76738516907	+
chr6_GL000254v2_alt	2084191	2084214	AATGGGGAAGGGGCAGAGAGTGG	-4.76738516907	+
chr6_GL000251v2_alt	2219856	2219879	AATGGGGAAGGGGCAGAGAGTGG	-4.76738516907	+
chr6_GL000256v2_alt	2040911	2040934	AATGGGGAAGGGGCAGAGAGTGG	-4.76738516907	+
chr3	58902949	58902972	AATGGGGAAGCTGCAGATATGGA	1.74937374757	+
chr6	47839535	47839558	AATGGGAAAGAGGGAGATAGGAG	-4.25692654677	-
chr10	35308698	35308721	AATGGGCTACCGGCAGATAAGAG	1.77167552324	+
chr7	111414505	111414528	AATGGGCAGGAGGAAGATAGAGA	-4.404848724	+
chr1	204322650	204322673	AATGGGCAGGCAGCAGATAATGG	3.22469649032	+
chr1	171279196	171279219	AATGGGCAAATGGGAGATAGTAG	-6.9527436422	-
chr14	30150965	30150988	AATGGGCAACCAGCAGATGGTGA	-1.77019895909	+
chr22	41023578	41023601	AATGGGCAAGGAGCAGATATGAG	-1.1156074664	+
chr19	55943700	55943723	AATGGGCAAGGGGAAGACAGTGG	-3.96729803285	-
chr11	76668462	76668485	AATGGGCAAGAGTCAGAGAGGAG	-6.33424771083	-
chr8	19078885	19078908	AATGGGCAAGCAGAAGATAGCAG	5.57649514255	+
chr15	45149068	45149091	AATGGGCAAGCAGCAGGCAGGAG	0.837958891097	+
chr2	175752494	175752517	AATGGGCAAGCTGCAGAGAGAGA	1.62797048403	-
chr22	22123181	22123204	AATGGGCAAGCGGGAGGGAGGGA	-7.41428952718	-
chr3	19344640	19344663	AATGGCTAAATGGCAGATAGAAG	2.50502677438	+
chr2	178792730	178792753	AATGGCAAAGAGGCAAATAGAGA	2.15825060941	-
chr18	56458917	56458940	AATGGCCAGGTGGCAGAGAGCGG	-3.87004910129	-
chr4	79963563	79963586	AATGGCCAAAGGGCAGATGGTAG	-5.01292501509	-
chr18	12388063	12388086	AATGGCCAACCAGCACATAGAGA	0.685828180779	+
chr1	170056432	170056455	AATGGCCAAGTGGCAAATAGTGA	5.03324486505	-
chr20	44572704	44572727	AATGGCCAAGCAGCAGTTAGGGA	5.15923707173	-
chr7	48110307	48110330	AATGGCCAAGCTGCAGCTATTGG	0.58761478492	+
chr22	24917460	24917483	AATGGCCAAGCGGCATATGAAAG	4.33371260006	-
chr11	69145617	69145640	AATGGATGAGCGGAAGACAGTGG	3.94852909241	-
chr6	121445083	121445106	AATGGATAATCGGCAATTAGAAG	-1.23375642398	+
chr20	33496697	33496720	AATGGATAAGTGCCAGATAAGGA	0.299334433371	-
chr6	28112228	28112251	AATGGATAAGCTGAAGACAGCGA	1.45228632856	-
chr11	72444571	72444594	AATGGATAAGCTGCAGAGTGGAG	-2.58918557846	+
chr14	36922282	36922305	AATGGATAAGCGGCAGTTCAGAG	4.11472613174	+
chr5	138090673	138090696	AATGGATAAGCGGCAGCTGAGAG	6.59396627282	+
chr22	37222125	37222148	AATGGAGTAGAGGCAGAGAGAGG	-3.17966552865	+
chr1	203198072	203198095	AATGGAGATGGGTCAGATAGCAG	-7.35867129552	+
chr12	12973449	12973472	AATGGAGAAATGGCAGATACAGG	-0.856125434774	-
chr9	525802	525825	AATGGAGAAACGGCAGCCAGGGG	0.00380546459996	-
chr17	28580230	28580253	AATGGAGAAGTTGAAGATAGAGA	-4.33928780358	-
chr8	132876448	132876471	AATGGAGAAGTGGCAGAAGGCAG	-4.90435041668	+
chr14	86664133	86664156	AATGGAGAAGGGAAAGATAGTGA	-6.23298656951	+
chr4	94230209	94230232	AATGGAGAAGGGACAGAAAGAGA	-4.56003040973	-
chr12_KI270833v1_alt	68631	68654	AATGGAGAAGGGCCAGAGAGGGG	-9.15578996723	+
chr12	130391742	130391765	AATGGAGAAGGGCCAGAGAGGGG	-9.15578996723	+
chr17	41919764	41919787	AATGGAGAAGGGGGAGACAGCAG	-7.04787447825	-
chr2	218739954	218739977	AATGGAGAAGGGGCAAATACTGG	-2.93253845461	+
chr2	82729759	82729782	AATGGAGAAGGGGCAGCTATTGA	-3.39634719616	-
chr10	114852562	114852585	AATGGAGAAGGGGCAGACAGGAG	3.65928141814	-
chr5	177619990	177620013	AATGGAGAAGAGTCAGATTGGGG	-8.04042046879	+
chr16	5806408	5806431	AATGGAGAAGAGCCAGAAAGGGA	-4.64261162121	+
chr1	201092118	201092141	AATGGAGAAGAGGGAGAGAGGGG	-10.3815243867	+
chr7	55359686	55359709	AATGGAGAAGCACCAGATGGGGA	-3.16608545474	+
chr4	188709713	188709736	AATGGAGAAGCTGGAGACAGAGA	-3.81090424151	+
chr4	151349920	151349943	AATGGAGAAGCTGCAGCAAGTGA	-1.48795494092	+
chr5	44501005	44501028	AATGGAGAAGCTGCAGAGATAAG	-1.72983485563	+
chr20	25011764	25011787	AATGGAATAACGGCACATAGAAG	3.27139155387	+
chr5	96420212	96420235	AATGGAATAGAGGCAGAGAGAGG	0.529946319527	+
chr3	8208761	8208784	AATGGAAGAGGGGCAGATATTGA	0.280434128844	-
chr8	101640386	101640409	AATGGAAGAGAGGGAGATAGAGA	-3.62472710721	+
chr4	48601154	48601177	AATGGAACCGAGGCAGATAGAGA	2.59679069134	-
chr1	53184461	53184484	AATGGAAATGAGGCAGACAGCGA	2.85734928881	+
chr14	25307654	25307677	AATGGAAAAATGGCAGATAGGAG	5.87855642585	+
chr4	107157236	107157259	AATGGAAAATTGGCAGATTGAGA	-2.09592747065	+
chr5	137441575	137441598	AATGGAAAAGTGGCTGATGGCAG	-4.8748903855	+
chr13	32999084	32999107	AATGGAAAAGTGGCAGCTGGCGA	-3.60376670089	+
chr14_KI270726v1_random	507	530	AATGGAAAAGAAGCACATAGGGA	-1.54850870261	-
chr15	37680873	37680896	AATGGAAAAGAGACAGAAAGAGA	-0.139995347954	+
chr8	132691001	132691024	AATGGAAAAGAGGCAGGGAGGAG	-2.43692699651	-
chr2	115451048	115451071	AATGGAAAAGCACAAGATAGGGA	1.01441980778	+
chr12	72646653	72646676	AATGGAAAAGCAGAAGAAAGCAG	0.905977793386	+
chr10	119702694	119702717	AATGGAAAAGCTGCATATAGAGA	3.94633525565	+
chr14	88311675	88311698	AATGGAAAAGCGGAAGAAATTAG	0.348276704899	+
chr9	130201482	130201505	AATGGAAAAGCGGCAGTGAGGGA	4.90134574983	+
chr19	38368164	38368187	AATGGACTACCGACAGATGGGGG	-0.96111359112	-
chr7	39826981	39827004	AATGGACTAGGAGCAGTTAGAAG	-3.19337964301	-
chr20	31754368	31754391	AATGGACTAGGGGCTGAGAGTGG	-5.65723887089	-
chr15	100529896	100529919	AATGGACTAGATGCAGATAAAGG	0.750229966311	+
chr1	118474589	118474612	AATGGACTAGCGGCAGAATGAGA	3.68813385587	-
chr6	48572629	48572652	AATGGACCAGATGGAGATAGAGA	-5.4205259362	+
chr15	74567977	74568000	AATGGACCAGAGGAAGATGGCAG	-4.61552058251	-
chr4	7253345	7253368	AATGGACCAGAGGCAGGCAGGGA	-0.453583890189	-
chr7	20892955	20892978	AATGGACCAGCTGCAGAGTGGGA	-1.93770955341	-
chr19	34007308	34007331	AATGGACATGGAGCAGACAGAGA	1.38741416123	+
chr2	238093156	238093179	AATGGACATGAGGCCGGTAGTGG	-4.47874565606	-
chr14	75812149	75812172	AATGGACATGAGGCAGAGAATGG	-0.49074529594	+
chr12	65330842	65330865	AATGGACAGTCAGCAGATGGAGA	-0.564357197282	-
chr11	83246539	83246562	AATGGACAGGGAGCAGAGAGAGA	-3.7499352518	+
chr7	13911365	13911388	AATGGACAGGGTGCAGACAGAGA	-0.163698743529	+
chr1	229117912	229117935	AATGGACAGGAGGCCGAGAGGGG	-5.1373425342	+
chr8	117574711	117574734	AATGGACAGGCTGCAGATCAGAG	3.43738102843	+
chr2	52735773	52735796	AATGGACACTGGGCAAATAGGGG	1.92596806726	-
chr6	3579824	3579847	AATGGACACGTGTCAGGTAGCAG	-5.87921418882	+
chr3	184502128	184502151	AATGGACAAAGGACAGAAAGTGG	-2.13256144968	+
chr3_KI270781v1_alt	31187	31210	AATGGACAAAGGACAGAAAGTGG	-2.13256144968	-
chr21	38638529	38638552	AATGGACAAAGGGAAGAAAGAAG	-5.05711898595	+
chr17	76051330	76051353	AATGGACAAAAGGCAGAAAGGGG	4.01057222607	+
chr2	179034941	179034964	AATGGACAAACAATAGATAGGGA	2.58089466953	-
chr3	140466969	140466992	AATGGACAAACGGCACATGACAG	5.13126261987	-
chrX	109673056	109673079	AATGGACAATGGGCAATTAGAGG	-4.08303743647	+
chr6	79969382	79969405	AATGGACAACCTACAGATTGGGA	-2.41639164948	+
chr12	19782259	19782282	AATGGACAACCTACAGATGGGGA	-3.28581840662	+
chr10	28650913	28650936	AATGGACAAGTAACATATAGAGG	-1.01937324497	-
chr9	123584555	123584578	AATGGACAAGTAGCATATACTAG	-0.375239679561	+
chr8	33109566	33109589	AATGGACAAGTGCCAGACAAAGG	3.00350356834	+
chr4	25905801	25905824	AATGGACAAGTGGCAGAGCCAGG	6.91458302743	-
chr5	74340723	74340746	AATGGACAAGGGAAAGAAAGAGA	-6.04742846182	-
chr5	139879564	139879587	AATGGACAAGGGACTGATGGAAG	-7.10848574169	+
chr19	41703036	41703059	AATGGACAAGGGACAGAAATAGA	-1.25349867811	-
chr22	32900879	32900902	AATGGACAAGGGGCAGATATTGA	8.26188749807	-
chr17	52752240	52752263	AATGGACAAGAGCCTGATTGAAG	-6.22328450282	-
chr10	123823259	123823282	AATGGACAAGAGCCATGTAGAGG	-4.83808927819	+
chr11	42299148	42299171	AATGGACAAGAGGGAGAAATTGG	-5.75212296662	-
chr2	187923206	187923229	AATGGACAAGAGGCTGATTTCAG	3.32034486841	+
chr15	79242532	79242555	AATGGACAAGCAACAAATGGAGG	0.767320063422	+
chr5	141166611	141166634	AATGGACAAGCAGAAGTAAGAGA	-1.54027815942	+
chr4	54572484	54572507	AATGGACAAGCTCAAGATGGGAG	-3.66299453742	+
chr11	3235825	3235848	AATGGACAAGCTGTAGAGAAAAG	-2.10777699155	+
chr14	85051979	85052002	AATGGACAAGCTGTAGAGATAGG	-2.22197443506	-
chr7	33737564	33737587	AATGGACAAGCTGGAAGTAGCAG	-8.47811015839	+
chr5	169660052	169660075	AATGGACAAGCTGATCATAGAGG	-2.56833885919	-
chr12	97488970	97488993	AATGGACAAGCTGAAGATATGGA	4.04235158927	+
chr3	166290815	166290838	AATGGACAAGCTGCAGACCCAGG	7.48263692634	-
chr9	27101581	27101604	AATGGACAAGCCACAGATTGAGA	4.09356731437	+
chr2	80576388	80576411	AATGGACAAGCCTCAGGAAGAAG	-2.5433379943	-
chr7	74417584	74417607	AATGGACAAGCCGCAGTGAGAGG	3.39213743431	-
chr1	76582014	76582037	AATGGACAAGCGGCGTAAAAAGA	-0.453477796576	-
chr7	16305205	16305228	ATGAGACAAGAGGCAGAAAGAGA	1.04270472523	+
chr11	6917600	6917623	ATGGAAGAAGCTGCAGATAGGGA	1.05459804461	-
chr10	133404716	133404739	ATGGTACAAGCTGCAGATTGAAG	-2.17138841946	+
chr16	71481045	71481068	ATGGCACAAGTGGCAGAGAGAGA	-2.08927733635	+
chr5	154531350	154531373	ATGGGATAAGAGGCACATAGCAG	0.864196630146	+
chr15	29646545	29646568	ATGGGAGAAGAGGCAGGTAGAAG	-2.02707451809	-
chr15_KI270905v1_alt	1930666	1930689	ATGGGAGAAGAGGCAGGTAGAAG	-2.02707451809	-
chr10	58210424	58210447	ATGGGAAATGCTGCAGATAGGAG	2.70934780086	-
chrX	48029046	48029069	ATGGGAAAAGGGGCAGATTGGGG	-2.77736260964	-
chrX	47957101	47957124	ATGGGAAAAGGGGCAGATTGGGG	-2.77736260964	+
chr1	119480093	119480116	ATGGGACATGCTGCAGACAGAAG	4.93576525047	-
chr11	8722067	8722090	ATGGGACAGGCGGGAAATAGCAG	-1.9989238307	+
chr12	47900019	47900042	ATGGGACAATCAGCACATAGTAG	2.52516965697	+
chr3	68737264	68737287	ATGGGACAAGGGAAAGATAGGGA	-2.73682697974	+
chr9	7754320	7754343	ATGGGACAAGCAGGAGATGGTGG	-3.12378502792	-
chr6	133925314	133925337	ATATGACAAATGGCAGATAGTGA	3.41984229819	+
chr7	117871261	117871284	ATAGGTCAAGCGGCTGATATGAG	4.79985733338	+
chr2	235397201	235397224	ATAGGATGATCGGCAGATAGTGG	5.36770526753	+
chr15	87890071	87890094	ATAGGAAATGCGGCAGGTAGAGG	3.52405949287	-
chr2	134225687	134225710	ATAGGACATGCTGGAGATAGAAG	-2.10927333146	+
chr18	59196635	59196658	ATAGGACAGGAGGCAGAGAGGGA	0.225155351857	+
chr6	159048360	159048383	ATAGGACAAGTGGGAGATGGGGA	-5.18310567578	-
chr4	13640700	13640723	ATAGGACAAGGAGAAGATAGGGA	0.0555032899033	+
chr11	5382715	5382738	ATAGGACAAGATGCAGAGAGCAG	-0.542811773965	-
chr13	96740918	96740941	ATTAAACAAGTGCCAGATAGCAG	-0.508117401698	+
chr4	139756054	139756077	ATTAGGAAAGCGGCACATAGTAG	2.12122153043	+
chr18	5747157	5747180	ATTAGGCAAGTGGCAGGTAGAGA	-2.3541500699	-
chr11	115805590	115805613	ATTAGAGAAGGGGCAGATAAGGA	-1.49404840698	+
chr4	75435007	75435030	ATTAGAAAAATGGCAGATAGGAG	2.01454292463	+
chr17	62051971	62051994	ATTAGACTAGTTGCAGATAGAGG	2.01109577135	-
chr20	46100868	46100891	ATTAGACAAGAGTCAGAGAGAGG	-3.85842475146	-
chr8	34117672	34117695	ATTAGACAAGAGGCAGATAAGAG	7.8932697507	+
chr13	42382583	42382606	ATTAGACAAGCTGCATATAAGGG	1.47328748468	-
chr5	67659084	67659107	ATTAGACAAGCTGCAGGAAGAAG	-0.026682465229	-
chr17	82517773	82517796	ATTTAACAAGCAGCAAATAGAGG	3.76952220066	+
chr6	79731569	79731592	ATTTGTTAAGCGGCAGAAAGAGG	-1.35405375834	+
chr6	135830677	135830700	ATTTGGCAGGCGGCAGAGAGAGG	-7.4104008376	+
chr16_KI270853v1_alt	2619911	2619934	ATTTGAGAAGCGGCAGATCCAGA	0.216414684487	-
chr16	16958950	16958973	ATTTGAGAAGCGGCAGATCCAGA	0.216414684487	-
chr7	36712536	36712559	ATTTGAAAAGTGGCAGAAAGAGG	-5.33376916855	+
chr14	60321963	60321986	ATTTGACCTGCAGCAGATAGAGA	2.79316531634	-
chr2	122631947	122631970	ATTTGACCAAAGGCAGATAGTGG	-2.63980525206	+
chr8	87579490	87579513	ATTTGACAAGAGACAGAGAGAGA	-4.36439188564	+
chr5	129773688	129773711	ATTTGACAAGAGGCAAATGGAGA	-5.83925640689	+
chr6	101570347	101570370	ATTCTACAAGCAGCAGATAGTGA	5.94490566233	+
chr12	27155963	27155986	ATTCGACAAGTGGCAGAAATGGG	-3.12396281998	+
chr4	6383092	6383115	ATTCGACAAGCCGCAAACAGAGA	0.386557896512	+
chr9	127531188	127531211	ATTGAATAAGCCGCACATAGTGG	-0.821544996821	+
chr21	25942198	25942221	ATTGAAAATGCGGTAGATAGAAG	0.705081797458	-
chr8	129116025	129116048	ATTGAACACTGGGCAGATAGAAG	1.62151662755	+
chr21	29549114	29549137	ATTGAACAAGTGGCTGGTAGTGG	-3.92203018137	-
chr10	64681185	64681208	ATTGAACAAGCAGAAGAAAGAAG	0.969164271958	-
chr6	83993927	83993950	ATTGAACAAGCTGCAGACAAAGG	6.1037650414	-
chr6	81911891	81911914	ATTGTCCAAGCAGCAGCTAGAGG	4.20663185675	+
chr3	7999295	7999318	ATTGTACTAACGGCACATAGTAG	0.172433143727	+
chr2	3284992	3285015	ATTGTACAAGGGCAAGATAGTGA	-6.57052147201	+
chr9	128101098	128101121	ATTGTACAAGCTGGAGATAAGGA	-5.15007048525	+
chr6	162354301	162354324	ATTGCTCATGAGGCAGATAGTGG	-4.28967361146	+
chr6	146806445	146806468	ATTGCACAAGTAGAAGATAGTAG	-4.42047606098	-
chr10	88086692	88086715	ATTGCACAAGCTACAGAAAGGGA	-2.62911335462	-
chr11	30013735	30013758	ATTGGTGAAGGGGAAGATAGAAG	-5.66760851012	-
chr3	1793932	1793955	ATTGGTGAAGAGGCAGAGAGGGA	-2.51612283595	-
chr2	239427367	239427390	ATTGGTCTAGGGGCAGCTAGCAG	-2.30617746144	+
chr7	21816416	21816439	ATTGGTCATGTGGCAGAGAGAGA	-2.16177388178	-
chr8	95440846	95440869	ATTGGTCATGCTGCATATAGGGA	-1.46909414362	-
chr7	34362899	34362922	ATTGGTCAGGTGGCAGGTAGAGA	-3.25864891839	-
chr1	180522775	180522798	ATTGGTCAAGAGAAAGATAGAGA	-2.41300054014	-
chr2	13141426	13141449	ATTGGTCAAGAGGCAGAAAGAGA	3.14419688429	-
chr3	124117119	124117142	ATTGGGGAAGTGGCAGATGGAAG	-3.42778831126	+
chrX	66415015	66415038	ATTGGGGAAGAGACAGATAGAAG	1.15151634257	-
chr5	90083532	90083555	ATTGGGAAAATGGCAGATAGGAG	1.32184759837	+
chr12	123347142	123347165	ATTGGGAAAGCGGCAAAAAGCAG	2.15622552278	+
chr12	50627074	50627097	ATTGGGCCAGCGACAGCTAGTGA	1.29372518039	+
chr14	25049582	25049605	ATTGGGCAAGCCGCAGAACGGAG	-3.66871200849	-
chr17	5699225	5699248	ATTGGCCAGGAGGAAGATAGAAG	-3.64405357519	-
chr16	74815856	74815879	ATTGGCCAAGAGGCAGATGCTGA	2.94917302936	+
chr11	81648439	81648462	ATTGGATCAGCATCAGATAGAGA	1.50377706683	+
chr13	74942144	74942167	ATTGGATAATGGGCAGATCGGGA	-2.80678470452	+
chr14	93843220	93843243	ATTGGAGAAAGGGCAGGTAGAAG	-5.32018496695	+
chr14_KI270847v1_alt	957782	957805	ATTGGAGAAAGGGCAGGTAGAAG	-5.32018496695	+
chr3	150203901	150203924	ATTGGAGAAACAGCAGATAGCAG	8.82450437365	-
chr11	43363601	43363624	ATTGGAGAAGAGGGAAATAGTGA	-5.80319199974	-
chr11	59149770	59149793	ATTGGAGAAGAGGGAGAAAGTGA	-7.90823010491	+
chr2	161102030	161102053	ATTGGAGAAGAGGGAGATAAGAG	-5.95328703644	+
chr18	22176413	22176436	ATTGGAGAAGAGGCACATATGGA	-2.24913493734	+
chr8	142706327	142706350	ATTGGAGAAGCAGGAGATGGTGG	-7.49398451515	+
chr13	51934116	51934139	ATTGGAGAAGCGCCTGAGAGCAG	-5.67515229347	+
chr3	160696524	160696547	ATTGGAGAAGCGGCACAGATAGA	-2.11980138983	-
chr18	10488018	10488041	ATTGGAACATCCGCAGATAGAAG	-0.266458025214	+
chr4	145115776	145115799	ATTGGAAATGAGGAAGATAGTAG	-1.91794983959	-
chr6	169310816	169310839	ATTGGAAAGGAGGCAGATAAAGA	0.733408686111	+
chr10	80672437	80672460	ATTGGAAAGGCAGCAGAAAGCAG	2.08289918136	-
chr4	183720336	183720359	ATTGGAAAAACAGTAGATAGAGG	4.3922527485	-
chr7	14242999	14243022	ATTGGAAAAGGGTAAGATAGAGG	-4.58726215918	+
chr5	119252629	119252652	ATTGGAAAAGGGGTACATAGAAG	-6.22922383185	+
chr6	24930828	24930851	ATTGGAAAAGGGGCAGAAAGAGG	1.82401871076	-
chr22	25083778	25083801	ATTGGAAAAGACCCAGATAGCAG	-1.88597060652	+
chr1	115734308	115734331	ATTGGAAAAGAGGGGGATAGAGG	-5.46973480855	-
chr13_KI270838v1_alt	167389	167412	ATTGGACTAGAGGAAAATAGGAG	-0.280906836761	+
chr13	112366419	112366442	ATTGGACTAGAGGAAAATAGGAG	-0.280906836761	+
chr4	155534168	155534191	ATTGGACTAGCATTAGATAGTGG	3.25560655374	-
chr3	175719270	175719293	ATTGGACCAGTAGTAGATAGAGA	-0.459361400874	-
chr4	181626880	181626903	ATTGGACCAGGGCAAGATAGAAG	-4.23056607683	+
chr20	3175716	3175739	ATTGGACCAGAGTCAGATATAGA	0.0150068216099	-
chr3	156454403	156454426	ATTGGACCAGAGGCTGATCGGGA	-2.72283753332	+
chr13	110337509	110337532	ATTGGACCAGCGTCAGAGGGCGG	-4.86726690606	+
chr2	13008961	13008984	ATTGGACCAGCGGGAGGTAGGGA	0.350165969102	+
chr1	23062962	23062985	ATTGGACATGCGGAAGGTTGGGA	-5.17051715426	+
chr12	12429054	12429077	ATTGGACAGGAGGGAGATGGTGG	-11.4145795874	+
chr4	81049735	81049758	ATTGGACACGGTGCAGATAACAG	-1.17429042701	-
chr8	98064098	98064121	ATTGGACAATTGGCAAAAAGGGA	-0.988327962691	+
chr17	14767275	14767298	ATTGGACAATTGGCATATTGGAG	-4.51364204487	-
chr6	10496653	10496676	ATTGGACAATGGGTATATAGGGA	-4.48006463463	-
chr3	181535234	181535257	ATTGGACAATAGGTAGATACCAG	-0.839955113296	-
chr2	99144431	99144454	ATTGGACAACAGGCAGTTCGGGA	-5.38347171603	-
chr1	45563443	45563466	ATTGGACAAGTTACAGATGGAGG	-3.33772497057	+
chr2	158135281	158135304	ATTGGACAAGTGACAGAAACTGA	0.489931275249	+
chr18	49319909	49319932	ATTGGACAAGTGGTGGAGAGAGA	-5.92656024999	-
chr11	109646379	109646402	ATTGGACAAGTGGAAGATTAAGA	2.68285433905	-
chr9	110630475	110630498	ATTGGACAAGGGACAGCTAGAAG	2.55594206281	-
chr3	8124609	8124632	ATTGGACAAGAGACTGATATGAG	0.562759343159	-
chr15	19970629	19970652	ATTGGACAAGAGACAGATTTCAG	5.88332593172	-
chrX	102134057	102134080	ATTGGACAAGAGACAGATTTCAG	5.88332593172	-
chr9	121371772	121371795	ATTGGACAAGAGGCTGATTTCAG	3.32034486841	-
chr2	233656362	233656385	ATTGGACAAGAGGCTGATTTCAG	3.32034486841	-
chr20	9504066	9504089	ATTGGACAAGAGGCTGATTTCAG	3.32034486841	+
chr7	135338319	135338342	ATTGGACAAGAGGCTGATTGCAG	0.810050599414	+
chr16	30378376	30378399	ATTGGACAAGAGGCCGACTGAAG	-3.59312173205	+
chr10	97760155	97760178	ATTGGACAAGAGGCAGGGAAAGG	-1.36328714039	-
chr5	74320450	74320473	ATTGGACAAGCTAAAGATACGGG	2.20732303426	-
chrX	33906117	33906140	ATTGGACAAGCGGCCTAGGGCAG	-3.14714936242	-
chr6	58050103	58050126	ACCTAACAAGCGGCAGAAAGAAG	6.22076737624	-
chrX	6699478	6699501	ACCTGACAAGCAACAGATAGGGA	4.73785605567	+
chr2	233903382	233903405	ACCGGCCACGCGGCAGATGGTGA	-1.59056346798	-
chr11	69648552	69648575	ACCGGACAACGGGCGGATAGAGA	-4.98846774752	+
chr9	107294975	107294998	ACGTGACAAGAGGAAGATAGGAG	-0.970880767247	+
chr11	15346737	15346760	ACGGGATAAGGGGCAGAAAGGGA	-2.00975914916	-
chr13	111059189	111059212	ACGGGAAAAACAGCAGATAGGAG	7.00414914808	-
chr12	98787337	98787360	ACGGGAAAAGTGGCAGAGAGGGG	-0.624302662565	-
chr18	64061236	64061259	ACGGGAAAAGGGGCAGGTAGGGA	-2.97587085046	+
chr18	74246848	74246871	ACGGGACAATGGGGAGATAGTGG	-6.59872059052	-
chr1	150070023	150070046	ACGGGACAAGGGGAATATAGCGG	-6.05473915257	-
chr6	3945085	3945108	ACAAGACAAACGGCAGACAGAGG	9.22655328015	+
chr16	81805120	81805143	ACAAGACAAGCCACAGATAGGGG	5.10684942214	+
chr5	68565192	68565215	ACAGAAAAAGTGGCAGATAGGAG	3.29305391907	+
chr12	44592504	44592527	ACAGAACAAGAGGGAGATAGAGA	-2.4064587504	+
chr20	19252302	19252325	ACAGCAGAAGGGGCAGATAGGAG	-4.57793549203	+
chr19	34504218	34504241	ACAGGATAAGCTGCAGAGAGAGA	1.07112451884	+
chr12	126908896	126908919	ACAGGAAAAGTGGCAGAAAGAGA	0.921547274439	+
chr9	26842628	26842651	ACAGGAAAAGGGGAAGATAGTGA	-1.9035925306	-
chr11	123380677	123380700	ACAGGACAGGAGGCAGAGAGCAG	-1.03370022916	-
chr19	29708593	29708616	ACAGGACAGGCAGCAGTTAGTGA	1.61557407347	+
chr8	15236312	15236335	ACAGGACAGGCTGCAGACAGAGG	4.46933827469	+
chr7	70511489	70511512	ACAGGACAAAGGGCATATAGAAG	-0.582365619102	-
chr18	9741987	9742010	ACAGGACAAAGGGCAGACAGCAG	3.7997754709	-
chr6	133424119	133424142	ACAGGACAACCAGCAGAAAGAGG	4.1256485444	-
chr3	26596071	26596094	ACAGGACAAGTGTCAGGTAGAGA	-2.75975854272	+
chr5	157233241	157233264	ACAGGACAAGGAGCAGAAAGTGG	-0.568483573026	-
chr12	131085346	131085369	ACAGGACAAGGGGCAGGAAGGGG	-2.21501224893	+
chr4	79886489	79886512	ACAGGACAAGATGCAGAGAGCAG	-1.82981177397	-
chr10	79437947	79437970	ACAGGACAAGAGACAGATAGGAG	8.16846666497	+
chr1	57917860	57917883	ACAGGACAAGAGGTAGATGGGAG	-3.57889339771	-
chr4	122313668	122313691	ACAGGACAAGCAGCAGCTGGTAG	1.78364973222	+
chr17	44678929	44678952	ACAGGACAAGCTGCAGAGGGAGA	-2.07962528697	-
chr11	36078074	36078097	ACAGGACAAGCTGCAGAGAGGAG	5.48691087678	-
chr16	83335957	83335980	ACAGGACAAGCCGCAGACAAAAG	6.63608088406	-
chr2	150028829	150028852	ACTAAACAAGCCGCAGAGAGGGG	-1.66914386282	+
chr10	125549828	125549851	ACTATCCAAGGGGCAGATAGAGG	-2.41872399738	+
chr11	10754356	10754379	ACTAGATAAGCAGCAGATTGGGA	2.70416002864	+
chr3	114617540	114617563	ACTAGAGGAGAGGCAGATAGGGA	0.759697958405	-
chr2	84010656	84010679	ACTAGAGAAGTGGCAGATAGGAG	3.87974392892	+
chr11	111714550	111714573	ACTAGAATAGTGGCAGATAGAGA	2.66036592726	+
chr18	12766479	12766502	ACTAGAAAAACTGCAGATAGTGG	2.88336849915	-
chrY	13628803	13628826	ACTAGAAAAGCGGCAGAGACAGG	2.53915025287	-
chr4	176823094	176823117	ACTTGCCATGCGGCAGATATTGG	-1.89168199961	+
chr9	105458327	105458350	ACTTGCCAAGCTGCAGACAGGAG	-1.65434246866	-
chr7	33043108	33043131	ACTTGATAAGCGGCAGAAATGGA	-1.32254845251	+
chr4	165513371	165513394	ACTTGAGAAGGGGGAGATAGGGG	-15.9290277252	-
chr4	186416374	186416397	ACTTGAAAAACAGCAGATAGAAG	1.56301621264	-
chr11	59251534	59251557	ACTTGACAAGTTGCAGAAAGAGG	-7.58747621426	-
chr1	223664100	223664123	ACTTGACAAGGGTCACATAGTGA	-10.6608599504	+
chr20	55428428	55428451	ACTTGACAAGCTGCAGACATGGA	0.423439141198	+
chr9	73667833	73667856	ACTGATCAATCAGCAGATAGAGG	0.146351943477	-
chrX	23332156	23332179	ACTGAGCCAGCGGCAGCTAGTGG	-1.34725010911	-
chr8	3562324	3562347	ACTGACCAAGATGCAGATAGAGG	-4.80792908863	-
chr4	130996198	130996221	ACTGAATAAGCGGCAGATTCAAG	7.33400462235	+
chr2	120891796	120891819	ACTGAAAAAGCAGCAGAGAGGGG	2.96955725755	+
chr10	95268629	95268652	ACTGAACAAGAGCCAGATACCAG	-0.966400135812	+
chr10	16540182	16540205	ACTGTTCAAGCGGAAAATAGGGA	-1.23698213397	+
chr2	53149492	53149515	ACTGTACACGTGGCAGACAGAGA	-0.45028463599	-
chr7	150115759	150115782	ACTGTACAAGGGAAAGATAGAGA	-6.93208848012	-
chr7	153985038	153985061	ACTGTACAAGGGAAAGATAGAGA	-6.93208848012	+
chr8	17879232	17879255	ACTGTACAAGCAGGAGTTAGAAG	-7.27864053568	-
chr8	119019029	119019052	ACTGCAGAAGGGGAAGATAGTAG	-9.77128574251	-
chr15	20760596	20760619	ACTGCAGAAGAGGCAGATAGTAG	0.306959178031	-
chr15	21329669	21329692	ACTGCAGAAGAGGCAGATAGTAG	0.306959178031	-
chr15_KI270852v1_alt	87691	87714	ACTGCAGAAGAGGCAGATAGTAG	0.306959178031	-
chr15_KI270727v1_random	56940	56963	ACTGCAGAAGAGGCAGATAGTAG	0.306959178031	-
chr13	18624033	18624056	ACTGCAGAAGAGGCAGATAGTAG	0.306959178031	+
chr18	14435862	14435885	ACTGCAGAAGAGGCAGATAGTAG	0.306959178031	-
chr21	13719011	13719034	ACTGCAGAAGAGGCAGATAGTAG	0.306959178031	+
chrUn_GL000213v1	30522	30545	ACTGCAGAAGAGGCAGATAGTAG	0.306959178031	-
chr21	6853993	6854016	ACTGCAGAAGAGGCAGATAGTAG	0.306959178031	+
chr7	132779710	132779733	ACTGCACAGGCAGCAGATAATAG	1.32980640585	+
chr15	70049668	70049691	ACTGCACAATCGGCAAAGAGAGA	-3.7799576393	+
chr12	42223002	42223025	ACTGCACAAGTGACAGATAATGA	-0.903012143127	-
chr9	114591964	114591987	ACTGCACAAGTGGCTGAGAGAAG	-6.96895463596	-
chr10	10678466	10678489	ACTGCACAAGGTGCACATAGGAG	-7.16862509165	+
chr6	61882036	61882059	ACTGCACAAGAGGAAGAAAGTGA	-6.21499827091	+
chr12	123138407	123138430	ACTGCACAAGCAACAGAGAGAGA	-1.40312649329	+
chr1	30332404	30332427	ACTGCACAAGCAGCAGGGAGGGA	-1.71751587781	-
chr5	15695209	15695232	ACTGCACAAGCTGAAGAGAGAGG	-8.05393193873	-
chr2	229676242	229676265	ACTGGTTGAGCGGCAGATGGTGA	0.831839124036	+
chr17	10742382	10742405	ACTGGTTAGGCAGCAGATAGCAG	4.67085210582	-
chr11	45071466	45071489	ACTGGTTAAGGGGCAGAGAGTGG	-3.34633870747	-
chr6	112834225	112834248	ACTGGTAAAGCGTCAGATACAGA	1.4243772033	-
chr4	140112454	140112477	ACTGGTCAATCTGCAGAAAGTAG	-3.85104012253	+
chr6	8108676	8108699	ACTGGTCAACCGTCAGATAAGGG	-1.72855728942	-
chr9	76899093	76899116	ACTGGTCAAGGGGCAGCAAGAGA	-3.07887293211	+
chr22	49530247	49530270	ACTGGTCAAGAGGCTGATTGCAG	-5.2225393261	-
chr16	79157779	79157802	ACTGGTCAAGAGGCAGAGGGAGA	-4.88167191987	+
chr18	65386170	65386193	ACTGGGTAAGAGGCAGATTGTGA	-1.7932806553	+
chr4	6893877	6893900	ACTGGGCTAGCGGGAGATACTGA	-3.42729000459	+
chr12	57147964	57147987	ACTGGGCCAGCGGCAGAGGGGAG	-3.88645203579	-
chr16	27461688	27461711	ACTGGGCATGAGGCAGATGGGGA	-5.4526967687	+
chr6	109521320	109521343	ACTGGGCAACAGGCAGAAAGAGG	-4.30569682119	-
chr4	172433675	172433698	ACTGGGCAAGGGGCAGATGGGAG	-3.28764076865	-
chr9	20097170	20097193	ACTGGGCAAGAGGCAGGTAGGGA	0.502129592563	-
chr7	107740544	107740567	ACTGGGCAAGAGGCAGATTCAGA	2.22348303886	-
chr15	93245035	93245058	ACTGGCCATGCAGCAAATAGTGG	4.21742768953	-
chr10	99296820	99296843	ACTGGCCAGGCGGCAGTCAGAGA	-0.942788131674	+
chr2	178263923	178263946	ACTGGCCAAACAGCAGAAAGAAG	2.86297954838	-
chr6	22314134	22314157	ACTGGCCAAGTGGCAGAGAAAGA	-1.1555081503	-
chr13	27504241	27504264	ACTGGCCAAGGGGCAGCTTGTGA	-6.32020805919	+
chr11	40839608	40839631	ACTGGCCAAGAGGAAGAAAGCGA	-4.32360122669	+
chr2	240059020	240059043	ACTGGCCAAGCAGCAGTGAGCAG	1.21940593079	-
chr4	186322898	186322921	ACTGGCCAAGCTGCAGTTTGTGA	-6.070104001	+
chr9	105458034	105458057	ACTGGCCAAGCTGCAGGTGGCAG	-6.77753053659	-
chr19	9323852	9323875	ACTGGCCAAGCGGCAGCTCAAGG	5.22842707721	-
chr9	128253659	128253682	ACTGGATTGCCGGCAGATAGAGG	5.68016898395	-
chr6	93101042	93101065	ACTGGAGCAGAGGGAGATAGGGG	-6.82510601708	+
chr20	2576369	2576392	ACTGGAGCAGAGGCAGAGAGAGG	-2.97412679984	-
chr9	10076201	10076224	ACTGGAGATGAGGGAGATAGAGG	-9.1948891777	-
chr7	45810099	45810122	ACTGGAGAGGCAGCAGACAGGGA	2.97294556429	-
chr7	56375900	56375923	ACTGGAGAGGCAGCAGACAGGGA	2.97294556429	+
chr7	55745427	55745450	ACTGGAGAGGCAGCAGACAGGGA	2.97294556429	+
chr1	222474521	222474544	ACTGGAGAGGCCGCAGACAGGGA	-0.881952156895	+
chr1	227970153	227970176	ACTGGAGAGGCCGCAGACAGGGA	-0.881952156895	-
chr4	118633053	118633076	ACTGGAGAGGCCGCAGACAGGGA	-0.881952156895	-
chr4	119407504	119407527	ACTGGAGAGGCCGCAGACAGGGA	-0.881952156895	+
chr8	27417416	27417439	ACTGGAGAGGCGGGAGGTAGTGG	-10.9150088117	+
chr15	100881953	100881976	ACTGGAGAGGCGGCCGAGAGTGA	-4.84966340112	+
chr10	101915577	101915600	ACTGGAGACGTGGCAGAAAGGGA	-4.35166646438	+
chr2	128468886	128468909	ACTGGAGAAGTTGCAGATAGAGA	1.66212117771	+
chr4	15060603	15060626	ACTGGAGAAGGAGCAGATAGGGA	1.41675268142	+
chr15	35133338	35133361	ACTGGAGAAGGTGCAGATTGGGG	-7.89273811524	+
chr10	62040150	62040173	ACTGGAGAAGAGACAGAAAGAGA	-2.94699946165	-
chr1	44939241	44939264	ACTGGAGAAGAGCCAGATATCAG	-2.92746624229	-
chr6	101588351	101588374	ACTGGAGAAGAGGCAGGTTGAGG	-8.42056613369	+
chr10	2510402	2510425	ACTGGAGAAGCAGAAGAAAGGGA	-2.00169051957	+
chr6	134997423	134997446	ACTGGAGAAGCGGCAAGGAGGGA	-1.69817638219	-
chr22	47411181	47411204	ACTGGAAGAGCGACAGAGAGGAG	1.18944322367	+
chr1	192812309	192812332	ACTGGAAATGTGGCAGATAAAGG	0.974604951187	+
chr1	86127183	86127206	ACTGGAAAAGTGGAAGAAAGAGA	-3.69476405932	-
chr2	24491856	24491879	ACTGGAAAAGAGGCGGAGAGAAG	-4.91279161579	-
chrX	130725263	130725286	ACTGGAAAAGCAATAGATAGTGG	1.69756906195	-
chr16	58028162	58028185	ACTGGAAAAGCAGAAGAGAGAGA	-0.26367581037	-
chr6	74226484	74226507	ACTGGAAAAGCTGTAGAAAGAGA	-3.22411776148	-
chr20	7776766	7776789	ACTGGAAAAGCTGCAGACACTGA	3.80284627439	+
chr1	42990930	42990953	ACTGGACTTTAGGCAGATAGGGG	6.41892108968	-
chr5	150075894	150075917	ACTGGACTTGCAGCAGATTGTGA	1.65926951337	-
chr11	98828220	98828243	ACTGGACTATCAGCAGTTAGCAG	-0.315090626676	-
chr14	105776581	105776604	ACTGGACTACCAGCAGAGAGAGA	1.44480394837	+
chr14_KI270846v1_alt	244350	244373	ACTGGACTACCAGCAGAGAGAGA	1.44480394837	+
chr9	110967161	110967184	ACTGGACTAGCAGCAGCAAGAAG	4.62950291309	-
chr16	20846228	20846251	ACTGGACCACCCGAAGATAGCAG	-2.89499843825	+
chr9	124571514	124571537	ACTGGACCAGGGACAGATAATGG	0.209131722655	+
chr9	126476026	126476049	ACTGGACCAGCAGCAGAGATGAG	4.65628492523	-
chr6	36793747	36793770	ACTGGACCAGCTGCAGGTGGGGA	-4.65412115768	-
chr2	119242011	119242034	ACTGGACATAGGGCAGCTAGAGA	-0.905395088764	-
chr3	164491903	164491926	ACTGGACATGGTGCAGATATAGA	-1.23988680711	+
chr3	167167633	167167656	ACTGGACATGGGTCAGATAGGAG	-1.11125690354	-
chr19	11545391	11545414	ACTGGACATGAGGCTGAGAGAAG	-4.73885705848	+
chr6	69094157	69094180	ACTGGACATGAGGCAGAGGGAAG	-5.63259389706	+
chr9	83137733	83137756	ACTGGACATGCAGTAGGTAGTGG	-1.33199830244	+
chr6	24300470	24300493	ACTGGACATGCCTAAGATAGGAG	-1.68940396181	+
chr8	62991172	62991195	ACTGGACAGGTGGGAGGTAGGAG	-9.85254600406	+
chr4	15167884	15167907	ACTGGACACAGGGCAGAGAGAGA	-1.63325305585	-
chr4	6923849	6923872	ACTGGACACGCTGCAGACGGAGA	-3.44690978841	-
chr1	7079029	7079052	ACTGGACAAAGTGCACATAGGGG	-2.8747248087	+
chrX	2654939	2654962	ACTGGACAAAATGAAGATAGCAG	-1.94669176733	-
chrY	2654939	2654962	ACTGGACAAAATGAAGATAGCAG	-1.94669176733	-
chr1	203281382	203281405	ACTGGACAAAAGGCAGCTAGCAG	3.53607688524	-
chrX	125207571	125207594	ACTGGACAACTGTCATATAGAGA	-4.98824511418	-
chr4	76369490	76369513	ACTGGACAACCGGAACATGGAGG	-9.10628950693	-
chr15	77707627	77707650	ACTGGACAAGTGGCTGAGGGCAG	-7.25334458943	+
chrX	65654817	65654840	ACTGGACAAGGAACAGAAAGCAG	-3.95932618988	-
chr12	27609484	27609507	ACTGGACAAGGTGGAGGTAGTGA	-9.33638592554	-
chr15	34161565	34161588	ACTGGACAAGGGGGAGGAAGGAG	-10.386432067	+
chr15	61481003	61481026	ACTGGACAAGGGGCAGAGGGAAG	-2.78595080092	+
chr1	2059518	2059541	ACTGGACAAGAGAGAGAAAGAGA	-5.12525610094	-
chrX	15750468	15750491	ACTGGACAAGAGACAGATCCCGG	4.55702881302	+
chr10	125764292	125764315	ACTGGACAAGAGCCATGTAGCAG	-5.11028035037	-
chr1	100630490	100630513	ACTGGACAAGAGGTGAATAGAAG	-1.62539769365	+
chrX	129707638	129707661	ACTGGACAAGAGGTAAATACTGA	-0.972948380878	-
chr2	116379276	116379299	ACTGGACAAGAGGAAGTTAGAAG	-1.24645194291	+
chr6	998867	998890	ACTGGACAAGAGGCTGATTTCAG	2.56434486841	-
chr14	44889998	44890021	ACTGGACAAGAGGCTGATTTTAG	2.56434486841	+
chr1	207049062	207049085	ACTGGACAAGCAGAAGCAAGGGA	0.957527849413	-
chr8	81123081	81123104	ACTGGACAAGCAGAAGAAAATAG	1.35994636355	-
chr1	84852748	84852771	ACTGGACAAGCAGCAGAGAAGGA	7.48526078884	+
chr11	125054631	125054654	ACTGGACAAGCTGAACATGGTGG	-9.66787266087	+
chr2	85061320	85061343	ACTGGACAAGCGCCTGCGAGTGG	-5.39130678514	-
chr13	27810204	27810227	ACTGGACAAGCGGCGACCAGCAG	2.63990057392	+
chr5	31287243	31287266	AGCATATAAGGGGCAGATAGAGG	-3.92389099088	+
chr6	150767943	150767966	AGCACACAAGGGGCAGAAAGCAG	-8.06093701266	+
chr17	46082736	46082759	AGCAGTCAAGTGGCAGAGAGGGG	-4.88494630913	-
chr17_KI270908v1_alt	784837	784860	AGCAGTCAAGTGGCAGAGAGGGG	-4.88494630913	-
chr17_GL000258v2_alt	703601	703624	AGCAGTCAAGTGGCAGAGAGGGG	-4.88494630913	+
chr11	2395855	2395878	AGCAGTCAAGCTGCAGAGAGCAG	-4.10120316919	-
chr18	36833178	36833201	AGCAGGAAAGAGGCAGATAGTAG	-0.931529624315	+
chr5	89028384	89028407	AGCAGGCAAGAGGCAGATATTGG	-2.49128295304	-
chr11	30489869	30489892	AGCAGCCAAGCTGCAGAAAGTGA	-3.37091365337	-
chr17	75926291	75926314	AGCAGAGAAGAGGCAGATAGGAG	1.22329957526	-
chr10	78407108	78407131	AGCAGAGAAGCGGCAGAAAGGAG	1.35578940093	-
chr14	40992640	40992663	AGCAGAAATGAGGCAGATAGAGA	-1.59299885295	+
chr12	53848121	53848144	AGCAGAAAAGTGGCAGAGAGAGA	-3.3079080149	-
chr4	18939600	18939623	AGCAGAAAAGAGTCAGATAGAAG	-4.35058791223	-
chr2	187535736	187535759	AGCAGAAAAGAGGGAGATAGAGA	-6.29509039398	+
chr1	20435560	20435583	AGCAGACCAGAGGCAGAGAGAGG	-3.20799343985	-
chr13	51875980	51876003	AGCAGACCAGAGGCAGAGAGGGA	-2.56639475188	-
chr2	8137204	8137227	AGCAGACAGGAGGCAGTTAGTGG	-7.43921058763	+
chrY	7348111	7348134	AGCAGACAGGCTGCAGACAGAGG	-0.321244081377	-
chrX	3634587	3634610	AGCAGACAGGCTGCAGACAGAGG	-0.321244081377	+
chr2	110808948	110808971	AGCAGACAAACAGCAAATAGGAG	4.01966613918	+
chr5	39165692	39165715	AGCAGACAATCTGCAGATTGGGA	-5.57441556075	+
chr4	105975799	105975822	AGCAGACAAGTAGCAGAGAGCAG	-3.99382516067	+
chr11	111945156	111945179	AGCAGACAAGAGGCAGAGAACAG	-2.40612682755	-
chr9	135142059	135142082	AGCAGACAAGCCTCAGATTGGGG	-6.47741947645	-
chr2	45992313	45992336	AGCAGACAAGCGGCCGATCGTGG	0.697159100817	+
chr12	124358943	124358966	AGCTAGCAAGTGGCAGATAGCGG	-1.33985548347	+
chr2	74833195	74833218	AGCTAATAAGTGGCAGATAGGGA	-0.133791058735	-
chr1	61163338	61163361	AGCTAACAAGCAGCAGACAGAGA	5.38920079793	-
chr11	75275640	75275663	AGCTGTCATGCAGCAGATAGTGA	-1.14292425105	+
chr14	70926989	70927012	AGCTGGTAAGCGGCAGAAAGTGA	-3.25772193978	-
chr16	85930104	85930127	AGCTGGAAAGAGGCAGATAGTGA	-3.51237935716	-
chr2	13016275	13016298	AGCTGGCAAGCAGAAGATAGAGG	-5.36128998208	+
chr4	182223831	182223854	AGCTGCCAAGTGGTAGATAGAAG	-7.58611852863	-
chr11	43145974	43145997	AGCTGAGAAGGGGCAGAGAGGAG	-11.6085319947	+
chr6	136526546	136526569	AGCTGAGAAGCGGCAGCTTGCAG	-8.84721572549	+
chr18	75333241	75333264	AGCTGACATGCGGCAGGTATTGG	-5.09824739393	+
chr3	74892333	74892356	AGCTGACAGATGGCAGATAGGGA	-3.81676620276	+
chr15	88998805	88998828	AGCTGACAAAAGGCAAATAGGAG	-4.42397325465	-
chr1	78983065	78983088	AGCTGACAAACAGCAGAAAGTGA	-1.21635456144	+
chr8	92112808	92112831	AGCTGACAAGTGGCAGAAAAGGA	-4.51974401693	-
chr3	54922830	54922853	AGCTGACAAGGGGCAAAGAGGGG	-10.0351236169	-
chr6	67527391	67527414	AGCTGACAAGGGGCAAATTGCAG	-9.65600651006	-
chr11	18603584	18603607	AGCTGACAAGAGGCAGAGAAAAG	-5.42602398004	-
chr22	37390993	37391016	AGCTGACAAGAGGCAGAGAAAGG	-6.02891553338	+
chr11	1751586	1751609	AGCTGACAAGCTGCAGAAGGAGG	-8.89704849122	+
chr9	121718588	121718611	AGCTGACAAGCGGCAGAGCTGGA	2.98481872339	-
chr8	54296711	54296734	AGCCAACAAGGGGCAGAGAGAGG	-7.62472494044	+
chr6	29101357	29101380	AGCCAACAAGCGGCAGAAACGAG	-0.705394397173	-
chr6_GL000254v2_alt	367094	367117	AGCCAACAAGCGGCAGAAACGAG	-0.705394397173	-
chr6_GL000250v2_alt	366987	367010	AGCCAACAAGCGGCAGAAACGAG	-0.705394397173	-
chr6_GL000252v2_alt	366965	366988	AGCCAACAAGCGGCAGAAACGAG	-0.705394397173	-
chr6_GL000253v2_alt	366922	366945	AGCCAACAAGCGGCAGAAACGAG	-0.705394397173	-
chr6_GL000256v2_alt	410727	410750	AGCCAACAAGCGGCAGAAACGAG	-0.705394397173	-
chr6_GL000255v2_alt	366944	366967	AGCCAACAAGCGGCAGAAACGAG	-0.705394397173	-
chr6_GL000251v2_alt	587903	587926	AGCCAACAAGCGGCAGAAACGAG	-0.705394397173	-
chr3	28387179	28387202	AGCCTACAAGTGACAGATAGTGA	-1.65779451013	-
chr4	64444795	64444818	AGCCCACAAGCAGCACATAGTGA	-2.30886675435	-
chr10	2334874	2334897	AGCCGGCAAGCGGCAGATAATAG	2.8677537618	-
chr12	108806087	108806110	AGCCGATAAGCGGCAGATCTGGA	2.92031200619	+
chr3	157573127	157573150	AGCCGACATTCGGCAAATAGTGG	-1.89141232289	+
chr14	67426424	67426447	AGCGAAGAGGCAGCAGATAGTGA	1.6229171236	-
chr11	124799823	124799846	AGCGAACCAGAGGCAGAGAGAAG	-0.155334432163	-
chr5	96881083	96881106	AGCGAACAAGAGGGAGAAAGGGA	-5.81621669892	+
chr15	51325508	51325531	AGCGTACAATGGGCATATAGAGA	-4.3663744464	-
chr13	41060138	41060161	AGCGCACACGCGGCGGAAAGGGG	-6.31095944756	+
chr8	109974593	109974616	AGCGCACAAGTGGCAGAAAGAGG	1.17206656154	+
chr1	11433086	11433109	AGCGCACAAGGGGGAGAAAGGAG	-12.1176546885	-
chr19	33424001	33424024	AGCGCACAAGGGGCAGTTAGTGA	-2.85082404573	-
chr9	126423374	126423397	AGCGGTCCAGAGGCAGACAGCAG	3.97258121423	-
chrX	49122413	49122436	AGCGGGGAAGGGGCAGACAGCGA	0.412408541788	-
chr3	144442300	144442323	AGCGGGCAAGATGCAGATACTGG	-2.89191329925	-
chr12	131827697	131827720	AGCGGGCAAGCGGCAGAGCCAGG	7.13149692196	-
chr14_KI270846v1_alt	1335887	1335910	AGCGGCGAAGCGGCTGGTAGGAG	-1.91546637432	-
chr14	106844713	106844736	AGCGGCGAAGCGGCTGGTAGGAG	-1.91546637432	-
chr5	103408142	103408165	AGCGGAGCAGCAGTAGATAGGGA	1.89950148395	+
chr22	45562836	45562859	AGCGGAGAAACGGCAGAGCGCGG	-3.7107396995	-
chr3	59955517	59955540	AGCGGAGAAGTGGGAGCTAGGGA	-7.49426589336	-
chr5	61499769	61499792	AGCGGAGAAGAGGGAGATGGTAG	-11.0574233294	+
chr22	46593409	46593432	AGCGGAGAAGAGGCAGTCAGAGA	-2.31272177683	-
chr11	100879734	100879757	AGCGGAGAAGCTGAAGAGAGGAG	-6.06540479041	-
chr19	50586424	50586447	AGCGGACTAGAGGCAGATGCAAG	4.66524530825	-
chrX	82184862	82184885	AGCGGACAAACTGCAGAATGGGA	-2.42323892316	-
chr7	31590600	31590623	AGCGGACAAGTTGCAGAGAGAAG	2.27647509129	+
chr2	104000015	104000038	AGCGGACAAGGGGAAGGAAGAGA	-5.81547759934	+
chr20	38305669	38305692	AGCGGACAAGGGGCAGAATTTGA	5.22508000215	-
chr7	73634025	73634048	AGCGGACAAGAGTGAGAGAGAGG	-6.24153655424	+
chr12	3168049	3168072	AGCGGACAAGCAGCAGCAGGAGA	2.36011660894	+
chr6	16353013	16353036	AGCGGACAAGCTGGAGAAAGGGA	-1.61328720962	+
chr11	96687649	96687672	AGGAAACAAGAGGCAGATAGTAG	0.817669330138	-
chr14	74522262	74522285	AGGAGTCGAGGGGCAGATAGGAG	-8.33972136923	-
chr11	12250406	12250429	AGGAGGCACGCGGCAGATAGTGA	-1.24218070899	-
chr10	103075189	103075212	AGGAGCCAAGCGTCAGATGGGAG	-11.0608734495	+
chr3	137925921	137925944	AGGAGAGAAGCAGCAGAAAGCAG	-5.35099469836	+
chr10	131796203	131796226	AGGAGAGAAGCTGCAGATGGGGA	-10.1435084321	-
chr3	62514406	62514429	AGGAGAGAAGCGGAAGAGAGCAG	-10.5793277769	+
chr4	44509835	44509858	AGGAGAAACGCTGCAGATAGAGA	-5.34267829553	+
chr1	68078290	68078313	AGGAGAAAAATGGCAGATAGAAG	-5.48412154195	-
chr4	141323421	141323444	AGGAGAAAAGTGGCAGACAGAAG	-2.83615822422	-
chr4	86818038	86818061	AGGAGAAAAGGAGCAGATAGGGA	-5.87640139848	+
chr18	35384362	35384385	AGGAGAAAAGAGGCAGGTAGAGG	-8.79737556056	-
chrX	48470083	48470106	AGGAGAAAAGAGGCAGAGAGAGG	-8.44112710175	+
chr15	64979530	64979553	AGGAGAAAAGCAGCAGGTAGTGA	-3.30342378972	+
chr8	31677429	31677452	AGGAGAAAAGCCACAGATAGGGA	-3.10513746443	-
chr5	167370717	167370740	AGGAGACTGGAGGCAGATAGAAG	-4.48569174745	+
chr11	122106896	122106919	AGGAGACTAGCTGCAGAAAGTGA	-5.61264015906	-
chr19	47027530	47027553	AGGAGACCAGGGGCAGAGAGAAG	-9.43877290631	-
chr19	47027662	47027685	AGGAGACCAGGGGCAGAGAGAAG	-9.43877290631	-
chr11	93484191	93484214	AGGAGACCAGAGGCAGAGAGGAG	-6.86811308973	+
chr2	172425145	172425168	AGGAGACAGGTGGCAGGTAGGAG	-9.75206807547	+
chr2	102168443	102168466	AGGAGACAGGAGGCAGAAAGTGA	-7.89291578972	-
chr8	598444	598467	AGGAGACACCCGGCAGGTAGAGA	-7.33116971162	+
chr8	36661197	36661220	AGGAGACAACCTGCAGGTAGAAG	-9.35793496845	+
chr18	58439150	58439173	AGGAGACAAGGGGAAGAAAGTGA	-11.2240990827	+
chr8	20514471	20514494	AGGAGACAAGGGGCAGTTAGAGG	-7.68467180371	-
chr1	63062450	63062473	AGGAGACAAGGGGCAGATGATGG	-4.83915603327	+
chr5	171759586	171759609	AGGAGACAAGAGTCAGAGAGTAG	-10.9712467429	+
chr14	68285012	68285035	AGGAGACAAGAGGAAGAAAGAGA	-8.93906813459	-
chr17	17144228	17144251	AGGAGACAAGAGGCAGTGAGCAG	-8.17428058166	-
chr12	111308401	111308424	AGGAGACAAGAGGCAGGTTGAGA	-9.93935386324	-
chr17	60149039	60149062	AGGAGACAAGAGGCAGCTTGGGG	-10.8133050238	+
chr11	111090364	111090387	AGGAGACAAGAGGCAGAAAGAGA	-2.26565915329	-
chr16	20059625	20059648	AGGAGACAAGCAGCAGGCAGGGA	-3.37692456975	-
chr19	14384887	14384910	AGGAGACAAGCTGGAGAGAGAGA	-12.0112783413	-
chr11	117354968	117354991	AGGAGACAAGCTGCAGAGAAAGG	-6.88566492383	-
chr5	108213942	108213965	AGGAGACAAGCCCCAGATTGGGA	-10.8602917943	-
chr6	158037979	158038002	AGGAGACAAGCGCCAGTCAGCAG	-6.95570830577	-
chr3	144239030	144239053	AGGTTAAAAGAGGCAGATAGAGA	-3.91332772188	-
chr8	41220596	41220619	AGGTTACAAGGGGTAGATAGTGG	-10.7166391861	+
chr4	184553391	184553414	AGGTCACAAACGGCAAATAGTGG	-3.40534559868	-
chr5	148930956	148930979	AGGTGTCTAGGGGCAGATAGTAG	-9.59736246248	-
chr5	61911023	61911046	AGGTGTCAAGTGGCAGATAGGGA	-2.82373577199	-
chr16	4955064	4955087	AGGTGGGAAGCAGCAGATAGAGG	-4.08967848191	+
chr4	7975461	7975484	AGGTGCCACGCGGCACATAGTAG	-9.51880439504	-
chr13	45770621	45770644	AGGTGCCAAGCAGCAGAAAGCAG	-5.80246467509	+
chr8	104420148	104420171	AGGTGAGAAGAGGCAGACAGTGA	-6.3763052492	+
chr22	49190834	49190857	AGGTGAAAAGTGGCAGAAAGGAG	-9.29630910286	+
chr6	28393355	28393378	AGGTGAAAAGAGGCAGAAAGGAG	-9.19100798381	+
chr6	43413229	43413252	AGGTGACCAGCAGCAGAGAGGAG	-4.70743352094	+
chrY	13234708	13234731	AGGTGACCAGCTGCAGAAAGGAG	-8.27215929199	-
chr22	45932922	45932945	AGGTGACAGCCCGCAGATAGAGA	-8.78909857724	+
chr4	107140929	107140952	AGGTGACAGGAGGCAGATAAAGG	-8.86296122682	+
chr1	4294877	4294900	AGGTGACAACTGGCAGATACCAG	-7.77322456293	+
chr6	87086010	87086033	AGGTGACAAGGGGCAGGTTGGGA	-14.0382574089	-
chr6	137195924	137195947	AGGTGACAAGAGGCAGAAATTGG	-8.74782157072	+
chr16	10627348	10627371	AGGTGACAAGCAGGTGATAGAGA	-9.56962086958	+
chr6	66797170	66797193	AGGTGACAAGCTGCATCTAGTGA	-7.67595836877	-
chr2	26764828	26764851	AGGCCTCAAGCGGCAGACAGGGA	-0.456164753849	+
chr4	39710754	39710777	AGGGAGCAAGCAGCAGATATGAG	-2.63346807544	-
chr3	127679365	127679388	AGGGAGCAAGCTGCAGACAGAGA	-4.69043071267	-
chr2	200031571	200031594	AGGGAAGATGGGGCAGATAGAGA	-8.54566555508	+
chr14	36039513	36039536	AGGGAAGAAGGGGCAGAGAGCAG	-11.4378454376	+
chr3	161009035	161009058	AGGGAAGAAGCCGCAGACAGGGA	-3.67689069321	+
chr15	73471955	73471978	AGGGAAAAAGAAGCAGATAGTGA	-4.07190772917	+
chr1	41298481	41298504	AGGGAACATGCGGGAGAAAGAGG	-11.7938506796	-
chr2	2643133	2643156	AGGGAACAGGCGGCACACAGAGG	-4.21474664064	+
chr10	6972340	6972363	AGGGAACACGCAGCAGCTAGTGA	-2.11380507367	-
chr1	6619189	6619212	AGGGAACAATGAGCAGATAGGAG	-2.9192539712	+
chr5	168442005	168442028	AGGGAACAAGTTGCAGAAAGGGA	-6.57451588734	-
chr8	21774676	21774699	AGGGAACAAGGGTAAGATAGAAG	-9.75797074853	+
chr2	208628363	208628386	AGGGAACAAGGGGAAGAAAGAAG	-11.4954030695	-
chr19	4743248	4743271	AGGGAACAAGAGACAGAGAGGAG	-6.23354265177	+
chr5	106329434	106329457	AGGGAACAAGAGGCAGAGTGAGG	-9.69800749408	-
chr4	45697566	45697589	AGGGAACAAGAGGCAGAGAAAGA	-4.67141104263	-
chr5	175037587	175037610	AGGGAACAAGCAACAGATACAAG	-0.517302591493	+
chr4	123318471	123318494	AGGGAACAAGCTTCAAATAGAAG	-4.50058372751	-
chr18	78018437	78018460	AGGGAACAAGCGGCACTGAGGGA	-4.31293759477	-
chr6	55197064	55197087	AGGGTAAAAGGGGCAGATGGGAG	-13.1340219222	-
chr3	62191676	62191699	AGGGTACATGCTGCAGAGAGGGA	-8.52149556241	+
chr10	23253403	23253426	AGGGTACAAGGGGTAGAGAGTGA	-12.6251940706	+
chr7	46761910	46761933	AGGGCATAAGAGGCAGACAGAGG	-4.75917869042	-
chr8	101835747	101835770	AGGGCAGAAGGGGAAGATAGGGG	-16.3421189182	+
chr6	167277526	167277549	AGGGCAGAAGAGGCAGATTGCAG	-12.4953319615	+
chr20	4244763	4244786	AGGGCAGAAGCAGCAGAGAGGGA	-6.81746708055	-
chr4	8020314	8020337	AGGGCAAAGGCAGCAGATAGAAG	-4.35715995281	+
chr14	21074041	21074064	AGGGCACCACCTGCAGATAGAAG	-7.54071290407	-
chr20	23465920	23465943	AGGGCACCAGGGGCAGAAAGGGG	-12.0713361261	+
chr2	78524061	78524084	AGGGCACCAGCTGCAGAAAGGAG	-8.10359530691	-
chr20	56807160	56807183	AGGGCACAGGCGGCATAAAGCAG	-10.5816800086	+
chr2	42551504	42551527	AGGGCACACCTGGCAGATAGAAG	-6.94554769086	-
chr8	112189266	112189289	AGGGCACAAGTGGAAGAGAGTGA	-11.093696478	+
chr1	27593777	27593800	AGGGCACAAGAGGCAGGCAGGAG	-9.87236906924	+
chr17	19000235	19000258	AGGGCACAAGCTGCTGAGAGTGA	-10.3202910318	+
chr18	37302479	37302502	AGGGCACAAGCTGCACAAAGGGA	-10.3316511192	+
chr11	126857970	126857993	AGGGCACAAGCTGCAGATGAAAG	-3.46667591059	+
chr8	38711404	38711427	AGGGGTTCAGCTGCAGATAGTGG	-1.19592523594	-
chr10	132468670	132468693	AGGGGTCTAGCGGCACCTAGAGA	-4.45433572829	+
chr15	80023150	80023173	AGGGGTCTAGCGGCAGGCAGGGA	-4.12000826539	+
chr5	38793384	38793407	AGGGGTCGAGTGGCAGATTGGGG	-8.96663982606	-
chr1	33844080	33844103	AGGGGTCCAGCGGGAGACAGGAG	-5.38849359477	-
chr3	42701981	42702004	AGGGGTCATGGGCCAGATAGGGG	-11.5355956664	+
chr14	105473830	105473853	AGGGGTCAGGCGGGAGATTGAGG	-14.8189737664	-
chr10	126684928	126684951	AGGGGTCAAGGGGCTGATGGAAG	-13.7079255283	-
chr3	11560976	11560999	AGGGGTCAAGCAGCAGCAAGAGA	-1.44747313316	+
chr5	3993957	3993980	AGGGGTCAAGCAGCAGAGACTGA	-1.94514917503	-
chr12	114275588	114275611	AGGGGTCAAGCGGCAGCTACAGG	1.34124861113	+
chr3	163154344	163154367	AGGGGGGAAATGGCAGATAGGAG	-5.29971526979	-
chr2	214203294	214203317	AGGGGGGAAATGGCAGATAGGAG	-5.29971526979	+
chr17_KI270857v1_alt	2360029	2360052	AGGGGGGAAGGGGCAGCTAGAGA	-7.87030486593	-
chr17	38325081	38325104	AGGGGGGAAGGGGCAGCTAGAGA	-7.87030486593	-
chr11	132149787	132149810	AGGGGGAAGGCGGCAGAAAGGAG	-5.44056582453	+
chr4	90007390	90007413	AGGGGGAAAATGGCAGATAGGAG	-4.37077368547	+
chr19	1109091	1109114	AGGGGGAAACCGGCAGATGGCGG	-8.21199407023	-
chr19_KI270865v1_alt	1678	1701	AGGGGGAAACCGGCAGATGGCGG	-8.21199407023	-
chr1	159783631	159783654	AGGGGGAAAGCAGCAGAAAGGAG	-1.83576721397	-
chr9	36139249	36139272	AGGGGGCCAGTGGCAGAAAGCAG	-7.5824233805	+
chr16	85581251	85581274	AGGGGGCATGGGGCAGAAAGAGA	-10.3044013587	-
chr17	16416319	16416342	AGGGGGCAGGGGGCAGAGAGCAG	-12.9524254118	-
chr13	32405870	32405893	AGGGGGCAGGAAGCAGATAGTGG	-9.44150644162	-
chr15	72179494	72179517	AGGGGGCAGGAGGCAGAGAGAAG	-10.3817655953	+
chr3	64111494	64111517	AGGGGGCAGGAGGCAGAGAGAAG	-10.3817655953	+
chr12	119084530	119084553	AGGGGGCAGGCAGCAGATGGCAG	-7.78297971081	-
chr3	134162466	134162489	AGGGGGCAGGCGACAGATGGAGA	-8.37945424721	+
chr1	17242858	17242881	AGGGGGCAAAGGGCAGAAAGAGG	-11.075371224	-
chr10	80357158	80357181	AGGGGGCAACGGGCAGAGAGGAG	-13.1269109909	+
chr1	175340852	175340875	AGGGGGCAAGTGGGAGAGAGAGA	-13.2120523509	-
chr10	122556529	122556552	AGGGGGCAAGGGGGAGAGAGAGG	-19.2543528803	+
chr20	23146760	23146783	AGGGGGCAAGCAGGAGACAGAGG	-6.32312694243	-
chr10	42789187	42789210	AGGGGGCAAGCAGCTGATTGTAG	-7.40696337909	-
chr4	1750577	1750600	AGGGGCCCAGCGGCAGAGTGGAG	-6.54961827133	+
chr2	127633744	127633767	AGGGGCCAGGGGGCAGGTAGGAG	-11.9616477855	+
chr16	75244714	75244737	AGGGGCCAGGGGGCAGCTAGGAG	-10.5118492107	+
chr8	139793469	139793492	AGGGGCCAGGCGGCAGGTGGCGG	-12.5640128665	-
chr9	73380586	73380609	AGGGGCCAAGGTGCAGCTAGGGG	-9.6637540837	-
chr21	41603554	41603577	AGGGGCCAAGGGGCCAATAGGGG	-9.99098224958	+
chr16	55292750	55292773	AGGGGCCAAGAGGGAGAGAGGAG	-13.4468565364	+
chr10	103577043	103577066	AGGGGCCAAGAGGCAAATATTAG	-3.66810938085	+
chr6	90213452	90213475	AGGGGCCAAGAGGCAGGTAGAGA	-2.7202882248	-
chr2	3869017	3869040	AGGGGCCAAGCGTCAGATCTGAG	-2.42441739471	-
chrX	149937929	149937952	AGGGGCCAAGCGGGAGGCAGGGA	-10.2440461728	+
chr16	29024496	29024519	AGGGGCCAAGCGGGAGAATGAGG	-15.2328925193	+
chrX	20023408	20023431	AGGGGATGAGGGGCAGACAGAGG	-4.58796795533	+
chr3	155225527	155225550	AGGGGATAAATGGCAGATTGGAG	-7.36009574272	+
chr11	122074598	122074621	AGGGGATAACAGGCAGATACAGA	-3.39599417661	-
chr18	37318282	37318305	AGGGGATAAGCGGCAGGAGGAGG	-6.37883829712	-
chr12	96035804	96035827	AGGGGAGTAGGGGCAGTTAGAAG	-12.4750452555	+
chr15	65237134	65237157	AGGGGAGGAACTGCAGATAGGAG	-4.00984060606	-
chr11	77345914	77345937	AGGGGAGGAGAGGCAGAAAGAGG	-7.79178788915	+
chr12	122923929	122923952	AGGGGAGCTGCAGCAGATAGCAG	-0.231098675822	+
chr18	60044921	60044944	AGGGGAGCAGCAGCAGGTAGGGG	-4.14741419506	+
chr7	140944012	140944035	AGGGGAGATTTGGCAGATAGTAG	-6.49219746053	-
chr13	50414013	50414036	AGGGGAGATGGGGCAGGTAGAGG	-14.0415818642	+
chr10	130434937	130434960	AGGGGAGAGACGGCAGAGAGTGG	-8.74172266515	-
chr8	49797048	49797071	AGGGGAGAGGAGGCAGAGAGGGA	-9.47511204578	-
chr2	239874063	239874086	AGGGGAGACGAGGCAGAGAGAGG	-11.3039533525	-
chr2	24798184	24798207	AGGGGAGAAAAGGGAGATAGTAG	-12.9990150479	+
chr12	79731203	79731226	AGGGGAGAATGGGCAGATATTGG	-8.2763146074	+
chr7	22139296	22139319	AGGGGAGAAGTGGTACATAGGGA	-10.5407698187	+
chr19	38234253	38234276	AGGGGAGAAGTGGCTGTTAGCAG	-12.7169561199	-
chr14	54773150	54773173	AGGGGAGAAGTGGCAGGAAGGAG	-9.15395314885	-
chr8	38484395	38484418	AGGGGAGAAGTGGCAGAGGGCAG	-12.2606277792	-
chr3	106080670	106080693	AGGGGAGAAGGGAAAGATAGCGA	-11.2930943774	-
chr3	55182818	55182841	AGGGGAGAAGGGGGAGGTAGGGA	-15.9353570324	-
chr5	93152530	93152553	AGGGGAGAAGGGGGAGAGAGAGA	-15.6503582653	-
chr16	30505305	30505328	AGGGGAGAAGGGGCAGGCAGAGA	-10.5816390281	+
chr5	22605455	22605478	AGGGGAGAAGGGGCAGGGAGTGA	-11.6463001999	-
chr11	2287706	2287729	AGGGGAGAAGAGAGAGATAGAGA	-9.69892201649	+
chr12	5712398	5712421	AGGGGAGAAGAGACAGATACAGG	-6.33835982957	+
chr15	54576697	54576720	AGGGGAGAAGAGGGAGACAGGGA	-9.03985417378	-
chr1	219589405	219589428	AGGGGAGAAGAGGGAGAAAGGAG	-14.5893801519	+
chr6	65325185	65325208	AGGGGAGAAGAGGGAGAAAGGAG	-14.5893801519	-
chr9	135620012	135620035	AGGGGAGAAGAGGGAGATGGGGG	-18.4872150984	-
chr4	26857786	26857809	AGGGGAGAAGAGGGAGATAGGGA	-6.92863878315	+
chr6	16343647	16343670	AGGGGAGAAGAGGCATACAGGGA	-5.52883418095	-
chr9	126162537	126162560	AGGGGAGAAGCAGCTGAAAGAGG	-7.34854500049	-
chr9	131269784	131269807	AGGGGAGAAGCAGCACATAAAGA	-3.67076608647	-
chr18	75542775	75542798	AGGGGAGAAGCTGGAGAGAGGGG	-16.4956064911	+
chr2	56874941	56874964	AGGGGAGAAGCTGCAGTTGGGGG	-15.925255647	-
chr8	142666003	142666026	AGGGGAGAAGCGGAAGAGGGTGG	-14.1508449085	-
chr19	28431591	28431614	AGGGGAGAAGCGGCACACAGAGG	0.080361814362	-
chr8	63248723	63248746	AGGGGAAGAATGGCAGATAGAAG	-4.19166513431	-
chr16	86645629	86645652	AGGGGAAGAGGGACAGATAGGAG	-6.00371462237	+
chr17	16939353	16939376	AGGGGAAGAGAGGCAGAGAGGGA	-5.60405154127	-
chr7	6567872	6567895	AGGGGAAGAGCAGCAGGTAGAAG	-2.42389535579	-
chr8	96013012	96013035	AGGGGAAGAGCAGCAGACAGGGG	3.06987282617	+
chr1	60954863	60954886	AGGGGAAGAGCTGCAGAGAGAAG	-6.11461059397	+
chr1	47723471	47723494	AGGGGAAGAGCGGCAGGAAGGAG	-4.09722133171	+
chr14	34101124	34101147	AGGGGAACAGTGGCAGAGAGGGA	-5.64264206791	-
chr4	155123899	155123922	AGGGGAAATGGGGCAGAGAGGAG	-9.91492043693	-
chr1	175174686	175174709	AGGGGAAAGGCGGGGGATAGGAG	-10.018894981	-
chr13	84395042	84395065	AGGGGAAAAATGGCAGATAAAAG	-3.66525454723	-
chr9	18878802	18878825	AGGGGAAAAATGGCAGATAGGAG	0.185935142009	-
chr6	92455091	92455114	AGGGGAAAAAAGGCAGCTAGCAG	-6.00207916267	-
chr14	47920012	47920035	AGGGGAAAAACGGCAGACAGGAG	5.88451050868	+
chr9	93417016	93417039	AGGGGAAAACCGGCAGACTGGAG	-6.53176264636	+
chr14	97527400	97527423	AGGGGAAAACCGGCAGAGAAAAG	-4.62315167302	+
chr3	160270631	160270654	AGGGGAAAAGTGGAAGATAAAGA	-5.46645246133	+
chr4	79140255	79140278	AGGGGAAAAGTGGCAGATAGGAG	5.2090157742	-
chr12	64178764	64178787	AGGGGAAAAGGGACAGAAAGGGG	-9.35641762986	+
chr7	68639451	68639474	AGGGGAAAAGGGGGAGAGAGAGA	-13.5153541516	+
chr8	93006640	93006663	AGGGGAAAAGGGGCAGACTGGAG	-9.79779469146	-
chr14	96841915	96841938	AGGGGAAAAGAAGCAAATAGAAG	-4.46904156233	-
chr20	13763637	13763660	AGGGGAAAAGACACAGATAGAGG	-6.26184424571	+
chr11	133747395	133747418	AGGGGAAAAGAGGGAGACAGAGA	-6.90485006008	-
chr1	91949748	91949771	AGGGGAAAAGAGGGAGAGAGAGA	-11.2303232036	-
chr7	54545473	54545496	AGGGGAAAAGAGGGAGAGAGGGA	-11.2303232036	+
chr13	77866196	77866219	AGGGGAAAAGAGGGAGAGAGTGA	-11.2303232036	+
chr4	61809384	61809407	AGGGGAAAAGCATCTGATAGCAG	-7.12346494286	+
chr10	8687097	8687120	AGGGGAAAAGCAGAAGATAGAAG	2.00801803037	-
chr9	116652897	116652920	AGGGGAAAAGCAGCACAGAGTGA	-4.54917078312	-
chr13	110455458	110455481	AGGGGAAAAGCAGCAGGGAGAGG	-4.36473559921	-
chr6	72266295	72266318	AGGGGAAAAGCAGCAGCCAGAAG	-2.03134142661	-
chr12	33281133	33281156	AGGGGAAAAGCAGCAGACTGCAG	-3.0258486338	-
chr14	88473325	88473348	AGGGGAAAAGCAGCAGACATTGA	3.42837300085	-
chr4	112878120	112878143	AGGGGAAAAGCTAGAGATAGAGA	-5.54563977164	-
chr20	35558361	35558384	AGGGGAAAAGCGAGAGAGAGGGG	-9.8039232167	+
chr16	27490801	27490824	AGGGGAAAAGCGTCATATAATGA	-5.63799730609	-
chr3	196510478	196510501	AGGGGACTGGCGGAAGATAGGAG	0.603931179045	-
chrX	18206607	18206630	AGGGGACTAGATGCAGAAAGCAG	-7.96088614574	+
chrX	17747252	17747275	AGGGGACTAGATGCAGAAAGCAG	-7.96088614574	-
chr2	238240755	238240778	AGGGGACTAGAGGGAGATGGGGG	-15.1004224645	-
chr2	217925604	217925627	AGGGGACTAGCAGGAGATGGTGG	-10.4323266411	-
chr2	2100696	2100719	AGGGGACTAGCAGAAGAAAGGGG	-4.60045527538	-
chr20	64280406	64280429	AGGGGACTAGCTATAGATAGCAG	-3.07255201322	+
chr14	100485245	100485268	AGGGGACTAGCGGATGCTAGTGG	-7.84909593985	-
chr5	39599048	39599071	AGGGGACGAACAGCAGATGGGAG	-3.44674407621	+
chr9	126669117	126669140	AGGGGACGAGAGGAAGATTGTAG	-10.1956699028	+
chr5	142506839	142506862	AGGGGACCACAGGCAGAGAGAAG	-6.40531602945	-
chr5	149218807	149218830	AGGGGACCAGGGGCAGACAGAGG	1.21937896006	-
chr7	154769926	154769949	AGGGGACCAGGGGCAGATGGAAG	-5.37121657898	-
chr2	43154253	43154276	AGGGGACCAGAGACAGACAGGGG	-0.779633935642	+
chr11	33382196	33382219	AGGGGACCAGCAAGAGATAGAGA	-4.62219272311	+
chr10	116118878	116118901	AGGGGACCAGCTGGAGAGAGGGA	-10.4135688108	+
chr11	131685489	131685512	AGGGGACCAGCTGAAGATGGAGG	-11.2424383071	-
chr9	85370917	85370940	AGGGGACCAGCTGCAGAAATGAG	-3.84506212966	-
chr7	135262936	135262959	AGGGGACCAGCGGAAGGTGGGAG	-10.9428887337	+
chr19	31783789	31783812	AGGGGACCAGCGGCCGCTGGCAG	-8.64564796004	-
chr1	43991723	43991746	AGGGGACCAGCGGCAGAGCACGG	4.4903582713	+
chr2	204344413	204344436	AGGGGACATAAGGCAGAGAGAGA	-5.27363129892	-
chr11	69384041	69384064	AGGGGACATTCAGCAGACAGTAG	1.02162075907	-
chr19	33782405	33782428	AGGGGACATTCGGCGCATAGAAG	-7.72210510606	+
chr16	82455632	82455655	AGGGGACATGGGGAAGACAGGAG	-7.95481349041	+
chr8	118100277	118100300	AGGGGACATGGGGCAGAAACTGA	-7.6927455882	-
chr4	168147908	168147931	AGGGGACATGAGGGAGACAGAGG	-9.53747162917	+
chr7	36959252	36959275	AGGGGACATGAGGCAGATGAGGA	-1.36162385966	-
chr7	431213	431236	AGGGGACATGCTGCAGGCAGGGG	-8.39736135649	-
chr14	50059741	50059764	AGGGGACATGCTGCAGGGAGAAG	-8.75536903905	-
chr6	119159927	119159950	AGGGGACAGAAGGCAGGTAGCAG	-6.83550289119	-
chr19	33278630	33278653	AGGGGACAGACAGCAGAAAGAGG	-3.49265336892	-
chr2	240946021	240946044	AGGGGACAGTCGGCAGAGAAAGA	-4.79175454457	-
chr7	73643742	73643765	AGGGGACAGCTGGCACATAGTAG	-8.18297279999	+
chr2	218828675	218828698	AGGGGACAGCAGGCAGATGGGAG	-9.36837963488	-
chr16	84738049	84738072	AGGGGACAGCCGGAAGATGGTGA	-10.1918289448	+
chr5	82142519	82142542	AGGGGACAGGTGGAAGATAAGGG	-8.75431996768	+
chr19	8205214	8205237	AGGGGACAGGTGGCAGGTGGGAG	-12.925786349	+
chr16	56772083	56772106	AGGGGACAGGTGGCAGAGAGAGG	-4.17931975398	-
chr20	23074751	23074774	AGGGGACAGGTGGCAGATGGTGG	-5.95987570579	+
chrX	97386753	97386776	AGGGGACAGGGGACAGATTGTGA	-9.97414502549	+
chr5	134140803	134140826	AGGGGACAGGGGGTAGAGAGGAG	-13.500103004	-
chr2	60500284	60500307	AGGGGACAGGGGGCAGGTAGGGA	-5.8198845236	+
chr22_GL383583v2_alt	54445	54468	AGGGGACAGGAGCCAGATTGCAG	-11.3138170166	+
chr22	38938738	38938761	AGGGGACAGGAGCCAGATTGCAG	-11.3138170166	+
chr1	197197535	197197558	AGGGGACAGGAGGGAGAGAGGGA	-12.7673267164	+
chr16	29914996	29915019	AGGGGACAGGAGGCACATATAAG	-7.55014741235	+
chr16	82734374	82734397	AGGGGACAGGCAGCACATAGGAG	0.394328517958	+
chr19	56107790	56107813	AGGGGACAGGCAGCAGCTTGAAG	-6.19129531234	+
chr15	42347594	42347617	AGGGGACAGGCTGCAGTGAGTGA	-7.68439130997	+
chr2	240400649	240400672	AGGGGACAGGCTGCAGACGGGAG	-9.30033783005	+
chr10	101776404	101776427	AGGGGACAGGCCGGGGATAGGGG	-13.8666502874	-
chr18	73326223	73326246	AGGGGACAGGCGGGAGGGAGAGA	-12.1232726953	-
chr2	172543301	172543324	AGGGGACAGGCGGGAGAGAAAGA	-9.62458435852	-
chr4	166717871	166717894	AGGGGACAGGCGGGAGAGAAAGA	-9.62458435852	-
chr5	162279514	162279537	AGGGGACAGGCGGGAGAGAAAGA	-9.62458435852	+
chr4	170118026	170118049	AGGGGACAGGCGGGAGAGAAAGA	-9.62458435852	-
chr19	43327621	43327644	AGGGGACAGGCGGGAGATTTGGG	-6.16688021697	+
chr22	32504365	32504388	AGGGGACAGGCGGGAGATTTGGG	-6.16688021697	-
chr7	26028307	26028330	AGGGGACAGGCGGGAGATTTGGG	-6.16688021697	+
chr17	11973495	11973518	AGGGGACAGGCGGGAGATTTGGG	-6.16688021697	-
chr9	137251565	137251588	AGGGGACAGGCGGCTGGGAGCGG	-10.960309302	+
chr19	55661580	55661603	AGGGGACAGGCGGCAGAGAACGA	-0.107112450619	-
chr9	109277779	109277802	AGGGGACAAAGGGCAGAAGGAGA	-8.75697910384	+
chr1	217777804	217777827	AGGGGACAAAAGAGAGATAGTAG	-9.11216929346	+
chrX	25395408	25395431	AGGGGACAAAAGGTAGATACAGA	-6.05243642373	-
chrX	118983070	118983093	AGGGGACAAAAGGGAGATGGGAG	-14.8393756134	+
chr1	205809695	205809718	AGGGGACAAAAGGCATAAAGAGG	-9.82262742759	+
chr17	76901016	76901039	AGGGGACAAAAGGCAGATGACAG	-1.31882034628	-
chr13	21975086	21975109	AGGGGACAATGGTCAGATAACAG	-8.52903587008	-
chr12	98860982	98861005	AGGGGACAATGGGAAGAGAGTGG	-12.7232653003	+
chr8	98185255	98185278	AGGGGACAACCTTCAGATAGAAG	-1.76752090748	-
chr1	16990266	16990289	AGGGGACAACCTGCAGACAGCGG	1.66544734983	-
chr17	19550811	19550834	AGGGGACAACCTGCAGAGGGTGG	-12.4374933291	-
chr1	160169774	160169797	AGGGGACAACCCGCAGCAAGGAG	-6.92035640361	-
chr21	35587447	35587470	AGGGGACAAGTGAGAGACAGAGA	-5.67848116453	+
chr2	26475515	26475538	AGGGGACAAGTGACAGAGGGGGG	-10.6966497888	+
chr5	125727055	125727078	AGGGGACAAGTGTAAGAAAGAGA	-8.48793358784	-
chr10	13359817	13359840	AGGGGACAAGTGTCAGAAGGTAG	-11.5693244239	+
chr18	63999511	63999534	AGGGGACAAGTGGAGGAGAGGAG	-12.3071125044	-
chr7	151268099	151268122	AGGGGACAAGTGGCAGGCAAGGA	-5.17967734315	+
chr2	17711349	17711372	AGGGGACAAGGAGAAGATAATAG	-7.69813491847	+
chr12	109595762	109595785	AGGGGACAAGGAGCACAGAGGGA	-9.75358256942	-
chr1	4053870	4053893	AGGGGACAAGGTGCAGAGGGAAG	-12.2387652654	+
chr17	79590196	79590219	AGGGGACAAGGCCCTGATAGGGG	-13.586633898	+
chr5	162718519	162718542	AGGGGACAAGGGTGAGAGAGTGA	-12.2392115329	-
chr4	3871137	3871160	AGGGGACAAGGGCCAGAGACAGG	-11.9077600625	+
chr8	67837646	67837669	AGGGGACAAGGGCCAGATAAAGG	-3.93259216749	-
chr8	98424401	98424424	AGGGGACAAGGGGGAGGGAGAGA	-14.9385148705	+
chr20	30905251	30905274	AGGGGACAAGGGGGAGAGGGAAG	-18.4297279812	-
chr20	29757034	29757057	AGGGGACAAGGGGGAGAGGGAAG	-18.4297279812	+
chr6_GL000252v2_alt	3288325	3288348	AGGGGACAAGGGGGAGATCACAG	-9.39233964237	-
chr6_GL000254v2_alt	3388949	3388972	AGGGGACAAGGGGGAGATCACAG	-9.39233964237	-
chr6_GL000256v2_alt	3348103	3348126	AGGGGACAAGGGGGAGATCACAG	-9.39233964237	-
chr6_GL000255v2_alt	3270151	3270174	AGGGGACAAGGGGGAGATCACAG	-9.39233964237	-
chr6_GL000251v2_alt	3485238	3485261	AGGGGACAAGGGGGAGATCACAG	-9.39233964237	-
chr6	32046916	32046939	AGGGGACAAGGGGGAGATCACAG	-9.39233964237	-
chr5	83486166	83486189	AGGGGACAAGGGGAACATGGAGG	-18.2203487613	-
chr12	97928889	97928912	AGGGGACAAGGGGAAGTGAGGAG	-12.5824688182	-
chr14	88756054	88756077	AGGGGACAAGGGGAAGAGAGGGG	-8.22629762677	+
chr10	18958090	18958113	AGGGGACAAGGGGCTGCCAGGGA	-9.8973379611	-
chr11	66846314	66846337	AGGGGACAAGGGGCAGGTCCCAG	-6.11536895578	+
chr20	7229696	7229719	AGGGGACAAGAAACAAATAGTGA	-4.1418832974	+
chr22	41827191	41827214	AGGGGACAAGAAGCAGCTGGAAG	-10.3968877423	+
chr6_GL000251v2_alt	3049878	3049901	AGGGGACAAGATGCAGTCAGAGA	-7.38332722387	-
chr6_GL000254v2_alt	2914487	2914510	AGGGGACAAGATGCAGTCAGAGA	-7.38332722387	-
chr6_GL000252v2_alt	2820322	2820345	AGGGGACAAGATGCAGTCAGAGA	-7.38332722387	-
chr6_GL000255v2_alt	2828408	2828431	AGGGGACAAGATGCAGTCAGAGA	-7.38332722387	-
chr6_GL000256v2_alt	2871871	2871894	AGGGGACAAGATGCAGTCAGAGA	-7.38332722387	-
chr6	31572591	31572614	AGGGGACAAGATGCAGTCAGAGA	-7.38332722387	-
chr6_GL000253v2_alt	2877632	2877655	AGGGGACAAGATGCAGTCAGAGA	-7.38332722387	-
chr7	33864198	33864221	AGGGGACAAGATGCAGGGAGGGA	-9.47092335739	+
chr18	41198609	41198632	AGGGGACAAGAGAGGGATAGAGA	-7.94245485362	+
chr7	94973585	94973608	AGGGGACAAGAGAGAGATAGGGA	-3.47366477918	+
chr9	16331862	16331885	AGGGGACAAGAGACAAATGGCAG	-7.72418837541	-
chr16	28255919	28255942	AGGGGACAAGAGACAGGGAGGGG	-8.7753165989	-
chr2	191852753	191852776	AGGGGACAAGAGTGAGAGAGCAG	-11.1984531579	-
chr7	68891703	68891726	AGGGGACAAGAGTGAGAGAGGGG	-12.442725731	+
chrX	9416569	9416592	AGGGGACAAGAGGGGGAGAGAGA	-11.7823310652	+
chr3	53920911	53920934	AGGGGACAAGAGGGAAACAGTGG	-8.43657245115	-
chr8	142825318	142825341	AGGGGACAAGAGGGACCTAGCAG	-13.4135439902	-
chr8	48709059	48709082	AGGGGACAAGAGGGAGGGAGTGG	-15.816854903	-
chr4	139689241	139689264	AGGGGACAAGAGGGAGCTGGGAG	-15.7471788356	+
chr9	82416463	82416486	AGGGGACAAGAGGGAGAGTGGAG	-14.8970143556	+
chr4	154673592	154673615	AGGGGACAAGAGGAAGGAAGAAG	-9.55282274177	+
chr8	19395621	19395644	AGGGGACAAGAGGCAAGTTGGAG	-11.5191927915	+
chr22	47307436	47307459	AGGGGACAAGAGGCATACACCAG	-3.0040902555	-
chr13	49113152	49113175	AGGGGACAAGAGGCAGTAAAGGA	-6.67617915041	-
chr17	27866507	27866530	AGGGGACAAGAGGCAGGAAAGAG	-5.43680383173	-
chr1	239267264	239267287	AGGGGACAAGCAGCAGGCAATGG	-1.68949961214	+
chr19	48454667	48454690	AGGGGACAAGCTGAGGACAGGGA	-6.35173929684	-
chr8	130142730	130142753	AGGGGACAAGCTGCAGGAGGTGA	-7.28556678297	+
chr7	135726533	135726556	AGGGGACAAGCCACAGACAGGAG	4.40319448608	+
chr10	71574726	71574749	AGGGGACAAGCCACAGAGGGAAG	-8.28945212496	+
chr2	95180201	95180224	AGGGGACAAGCCGTGGATGGTAG	-13.9926744979	+
chr5	18539894	18539917	AGGGGACAAGCGGGAGGGAAAGA	-9.51074156453	-
chrX	29976844	29976867	AGGGGACAAGCGGGAGGGAAAGA	-9.51074156453	-
chr5	58456082	58456105	AGAAAACAAGCAGCAGATTGGGG	-1.75181003361	-
chr5	5480119	5480142	AGAATACATGCTGCAGATAGAGA	-3.13264817026	-
chr10	99425735	99425758	AGAACACAAGGGGAAGATAGAAG	-10.3917879825	+
chrX	122860906	122860929	AGAAGTCAAGCAGGAGATAGCGA	-5.20437540054	-
chr1	20384596	20384619	AGAAGGGAAGAGGCAGATAGGGG	-4.62183102293	-
chr22	23927275	23927298	AGAAGGCAAGCTGTAGATAGCAG	-7.88155081843	-
chr22_KI270879v1_alt	163637	163660	AGAAGGCAAGCTGTAGATAGCAG	-7.88155081843	-
chr2	67488118	67488141	AGAAGGCAAGCTGAAGATAGAGG	-9.01753266054	+
chr7	41162835	41162858	AGAAGAGAAGGGGCAGAAAGCAG	-10.4411984742	+
chr2	18492502	18492525	AGAAGAGAAGAGGCAGAAAGAAG	-7.87053865756	-
chrX	87382597	87382620	AGAAGAAAAATGGCAGATAGGAG	-3.80237926008	+
chr7	118720538	118720561	AGAAGAAAAGAGACAGATAGCAG	-3.04376893156	+
chr2	56089881	56089904	AGAAGACATGAGGCAAATAGTGA	-3.48111938667	-
chr2	27382425	27382448	AGAAGACATGCTGCAGAAAGGGG	-6.77164420928	+
chr10	54917038	54917061	AGAAGACATGCTGCAGATGGAAG	-8.14359322503	+
chr20	53728292	53728315	AGAAGACAGAGGGCAGATAGAAG	-4.41344958872	+
chr16	65036905	65036928	AGAAGACAAAAGGCAGAAAGAAG	-6.07142068247	+
chr15	73962801	73962824	AGAAGACAAACGACAGATTGGGA	-2.98897163851	-
chr19	18871780	18871803	AGAAGACAAGTGACAGATGGGAG	-7.39131024405	-
chr18	55210150	55210173	AGAAGACAAGTGGCTGATAGTGG	-1.23390705541	-
chr11	96654042	96654065	AGAAGACAAGTGGCAAATAGCAG	1.39574248366	+
chr10	15267994	15268017	AGAAGACAAGAGGCCGACAGTGA	-2.76242041273	+
chr11	106637321	106637344	AGAAGACAAGAGGCACAGAGTAG	-8.7058830101	-
chr2	88621386	88621409	AGAAGACAAGCAGGTGATAGGAG	-7.04347452413	+
chr15	48054292	48054315	AGAAGACAAGCTACAGACAGGAG	-0.677044632364	+
chr2	181309843	181309866	AGAAGACAAGCTACAGAGAGGGA	-4.92729059447	+
chr11	23389640	23389663	AGAAGACAAGCTGCAGACTGGGA	-5.71019299816	-
chr5	118655494	118655517	AGAAGACAAGCTGCAGACTGGGA	-5.71019299816	-
chr6	168569787	168569810	AGAAGACAAGCTGCAGACAGGGA	3.32654873843	-
chr6_GL000251v2_alt	164697	164720	AGAAGACAAGCCACAGACAGAGA	0.36878229688	+
chr6	28674861	28674884	AGAAGACAAGCCACAGACAGAGA	0.36878229688	+
chrX	4126641	4126664	AGAAGACAAGCCACAGACAGGGA	0.36878229688	-
chr2	8067603	8067626	AGAAGACAAGCCACAGAGAGAGG	-4.94586355825	+
chr4	171327889	171327912	AGAAGACAAGCCACAGATTGCGA	-4.5117088509	-
chr13	37219032	37219055	AGAAGACAAGCCACAGATTGGGA	-4.5117088509	-
chr14	80194344	80194367	AGAAGACAAGCCACAGATTGGGA	-4.5117088509	+
chr5	74190567	74190590	AGAAGACAAGCCACAGATTGGGA	-4.5117088509	-
chr12	60334649	60334672	AGAAGACAAGCCACAGATTGGGA	-4.5117088509	+
chr13	44530574	44530597	AGAAGACAAGCCACAGATTGGGA	-4.5117088509	+
chr1	180979749	180979772	AGAAGACAAGCCACAGATTGGGG	-5.63963606362	+
chr6_GL000254v2_alt	1071599	1071622	AGAAGACAAGCCGTAGATTGAGA	-8.30841139879	+
chr6_GL000252v2_alt	1071942	1071965	AGAAGACAAGCCGTAGATTGAGA	-8.30841139879	+
chr6_GL000253v2_alt	1071626	1071649	AGAAGACAAGCCGTAGATTGAGA	-8.30841139879	+
chr6_GL000251v2_alt	1292703	1292726	AGAAGACAAGCCGTAGATTGAGA	-8.30841139879	+
chr6_GL000250v2_alt	1074753	1074776	AGAAGACAAGCCGTAGATTGAGA	-8.30841139879	+
chr6_GL000255v2_alt	1071902	1071925	AGAAGACAAGCCGTAGATTGAGA	-8.30841139879	+
chr6_GL000256v2_alt	1115162	1115185	AGAAGACAAGCCGTAGATTGAGA	-8.30841139879	+
chr6	29809127	29809150	AGAAGACAAGCCGTAGATTGAGA	-8.30841139879	+
chr16	69852760	69852783	AGAAGACAAGCCGCAGACTGGGA	-5.99945618503	-
chr10	7382817	7382840	AGAAGACAAGCGGGGAATAGCAG	-5.6350374518	-
chr16	7222602	7222625	AGATCATAAGCGGCAGAGAGGAG	-4.67556210939	-
chr21	30936830	30936853	AGATGTCAAGCTGCAGAGAGAAG	-8.83613179358	+
chr11	61890251	61890274	AGATGGCAATCGGCAGAGAGCAG	-10.3702258546	+
chr2	12313309	12313332	AGATGAGAAGCGGCATACAGGAG	-5.71685342155	+
chr5	107976236	107976259	AGATGAAAAGTTGCAGATAGGGA	-6.30126368488	-
chr6	73810457	73810480	AGATGAAAAGTGGCAGATGGGGA	-8.94117822025	-
chr14	65469759	65469782	AGATGACTAGCTGCAGAGAGGAG	-7.51484288952	-
chrX	140105526	140105549	AGATGACCAGAGGCAGAAAGGGA	-6.37823079128	-
chr4	136442762	136442785	AGATGACCAGCAGCAGAGAGGAG	-3.42083647918	+
chr19	6551285	6551308	AGATGACCAGCTGCAGAGAGAAG	-7.43217533028	-
chr7	110519195	110519218	AGATGACCAGCTGCAGAGAGGAG	-7.43217533028	-
chr9	115386074	115386097	AGATGACCAGCTGCAGAGAGGAG	-7.43217533028	+
chr10	118712751	118712774	AGATGACCAGCTGCAGAGAGGAG	-7.43217533028	-
chr4	171715697	171715720	AGATGACCAGCTGCAGAGAGGAG	-7.43217533028	+
chr20	23534687	23534710	AGATGACCAGCTGCAGAGAGGAG	-7.43217533028	-
chr17	47237253	47237276	AGATGACCAGCTGCAGAGAGGAG	-7.43217533028	-
chr11_KI270829v1_alt	115407	115430	AGATGACCAGCTGCAGAGAGGAG	-7.43217533028	-
chr11	7883906	7883929	AGATGACCAGCTGCAGAGAGGAG	-7.43217533028	-
chr11	124209578	124209601	AGATGACCAGCTGCAGAGAGGAG	-7.43217533028	-
chr1	166816435	166816458	AGATGACCAGCTGCAGAGAGGAG	-7.43217533028	-
chr19	32936644	32936667	AGATGACCAGCTGCAGAGAGGAG	-7.43217533028	+
chr6_GL000251v2_alt	782724	782747	AGATGACCAGCTGCAGAGAGTAG	-7.43217533028	+
chr6	29296135	29296158	AGATGACCAGCTGCAGAGAGTAG	-7.43217533028	+
chr6_GL000254v2_alt	561884	561907	AGATGACCAGCTGCAGAGAGTAG	-7.43217533028	+
chr6_GL000256v2_alt	605554	605577	AGATGACCAGCTGCAGAGAGTAG	-7.43217533028	+
chr6_GL000253v2_alt	561727	561750	AGATGACCAGCTGCAGAGAGTAG	-7.43217533028	+
chr6_GL000252v2_alt	561764	561787	AGATGACCAGCTGCAGAGAGTAG	-7.43217533028	+
chr6_GL000250v2_alt	561787	561810	AGATGACCAGCTGCAGAGAGTAG	-7.43217533028	+
chr4	96589466	96589489	AGATGACAATCAGCAGAAAGGGA	-5.26559906154	-
chr4	77068985	77069008	AGATGACAAGGGGTAAATAGAGA	-9.58108858147	+
chr15	94687815	94687838	AGATGACAAGCAGCATATTGCAG	-6.92985667625	-
chr6	96762446	96762469	AGATGACAAGCTGCAGAGAGGAG	-3.55954186806	-
chr7	126686044	126686067	AGATGACAAGCTGCAGAGAGGAG	-3.55954186806	+
chr3	51374417	51374440	AGATGACAAGCCACAGATGGAGG	-9.43281052382	-
chr4	184299692	184299715	AGATGACAAGCGACAGCGAGGAG	-6.61654753939	+
chr3	55722737	55722760	AGACAACAAGAGGCAGAGAGAGA	-5.29290668131	-
chr22	47201380	47201403	AGACGACCAGCTGCAGAGAGGAG	-9.23129614867	-
chr8	64169590	64169613	AGACGACCAGCTGCAGAGAGGAG	-9.23129614867	+
chr11	15514033	15514056	AGACGACAAGTTGCAGATTGGGA	-10.8019356049	-
chr6	125605062	125605085	AGACGACAAGCCACAGACAGGGA	-3.39554901937	+
chrX	10048230	10048253	AGACGACAAGCGGCACACAGGGG	-1.27494123108	-
chr1	173688566	173688589	AGAGAGGAAGCGGCAGAGAGAGA	-3.67726738533	-
chr3	12736857	12736880	AGAGAGAAAGCAGCAGATAGTGA	2.17328565282	-
chr17_GL000258v2_alt	1421808	1421831	AGAGAGAAAGCGGCAGAGAGAGA	-1.84041167647	-
chr17	10329587	10329610	AGAGAGCAAGAGGCAGGTAGTGG	-9.23124011059	-
chr3	151787908	151787931	AGAGAATAAACTGCAGATAGAGA	-0.311945516775	-
chr12	65177368	65177391	AGAGAATAAGAGACAGATAGGAG	-0.928817102452	+
chr8	82249910	82249933	AGAGAATAAGAGGCATATAGTGA	-2.94782585261	+
chr4	102474663	102474686	AGAGAAAAAATGGCAGATAGGAG	-2.00706640196	+
chr20	63693098	63693121	AGAGAAAAAGGGGCAGATGGGGA	-7.37166171093	+
chr16	61487520	61487543	AGAGAAAAAGAGGCAGAGAGAGA	-3.66218600141	+
chr5	23329903	23329926	AGAGAAAAAGAGGCAGAGAGAGG	-4.57773250176	-
chr22	36485023	36485046	AGAGAAAAAGAGGCAGAGAGGGA	-3.66218600141	-
chr6	149897901	149897924	AGAGAACCAGGGGCAGATAATGA	-2.28589587084	-
chr17	18282969	18282992	AGAGAACAGACGGCAGACAGAAG	1.80901973579	+
chr7	50849596	50849619	AGAGAACAGGCTGAAGATAGAGG	-6.58383479623	-
chr8	118780537	118780560	AGAGAACAGGCTGCAAATAGGGG	-3.16039985018	-
chr13	42953008	42953031	AGAGAACAGGCGGCAGGCAGTGA	-3.49047432136	+
chr20	38720535	38720558	AGAGAACAAAGGGCAGAAAGGGG	-6.03906301088	-
chr7	83327217	83327240	AGAGAACAAGTAGCACATAGTGA	-4.13205340278	+
chrY	1160915	1160938	AGAGAACAAGAGACAGAAAGAGA	-3.05918473794	+
chrX	1160915	1160938	AGAGAACAAGAGACAGAAAGAGA	-3.05918473794	+
chr8	36927904	36927927	AGAGAACAAGAGGGAGAGAGAGA	-9.08940478569	+
chr1	194436175	194436198	AGAGAACAAGAGGGAGAAAGAGG	-10.8655192265	-
chr8	101072626	101072649	AGAGAACAAGAGGCAGGAAGAGG	-4.70915464642	+
chr6_GL000252v2_alt	2149005	2149028	AGAGAACAAGAGGCAGAAAGGGG	1.03132065838	-
chr6_GL000255v2_alt	2147865	2147888	AGAGAACAAGAGGCAGAAAGGGG	1.03132065838	-
chr6	30892695	30892718	AGAGAACAAGAGGCAGAAAGGGG	1.03132065838	-
chr6_GL000253v2_alt	2202933	2202956	AGAGAACAAGAGGCAGAAAGGGG	1.03132065838	-
chr6_GL000251v2_alt	2372466	2372489	AGAGAACAAGAGGCAGAAAGGGG	1.03132065838	-
chr10	50572348	50572371	AGAGAACAAGCAGCAGGTGGAGA	-3.98358828167	-
chr3	86669607	86669630	AGAGTTCAAGGGGCAGAAAGGAG	-8.34127337046	-
chr18	74359681	74359704	AGAGTAAAAGCAGCAGAGAGGAG	-2.41422876642	+
chr5	171269419	171269442	AGAGTAAAAGCGGCAGGCAGGAG	-4.69321041553	+
chr19	30866482	30866505	AGAGTACAAGGGACAGAGAGAGA	-7.95947687354	+
chr10	104067950	104067973	AGAGTACAAGAGGAAGAGAGAGA	-8.46361364211	+
chr1	74397309	74397332	AGAGTACAAGAGGAAGAAAGAGA	-8.06662423762	+
chr2	102995262	102995285	AGAGTACAAGCCACAGATAGGAG	2.08975450067	-
chr12	120173907	120173930	AGAGTACAAGCGGGAGGAAGCAG	-10.5137994876	+
chrX	71782422	71782445	AGAGTACAAGCGGCAGTAAGAGG	-2.08949033743	+
chrX	71699128	71699151	AGAGTACAAGCGGCAGTAAGAGG	-2.08949033743	-
chr11	134172163	134172186	AGAGCGCAAGAGGCAGATGGTGG	-11.4410876094	-
chr21	38897819	38897842	AGAGCCCAAGGGGCAGACAGAAG	-4.63037717111	-
chr1	157587221	157587244	AGAGCCCAAGGGGCAGAGAGAGG	-10.5517049528	+
chr1	231965618	231965641	AGAGCCCAAGGGGCAGAGAGGAG	-9.49653445752	-
chr3	127206974	127206997	AGAGCCCAAGAGGCAGAGAGAGG	-7.6954162677	-
chr1	111617202	111617225	AGAGCAGAGGCGGCAGGTAGGAG	-9.24972594757	-
chr11	111447641	111447664	AGAGCAGAGGCGGCAGATGGAGG	-11.7017807681	+
chr7	54784368	54784391	AGAGCAGAAGCAGCAGGTAGAGA	-5.01771318845	-
chr1	37092520	37092543	AGAGCACAGGCTGCAGAGAGGGA	-7.70034835483	-
chr19	33125177	33125200	AGAGCACAGGCGGAAGAAAGAGA	-7.9881421925	+
chr10	89025126	89025149	AGAGCACAAGGTGCAGACAGTGA	-4.21588558574	-
chr12	6538195	6538218	AGAGCACAAGAGGAAGAGAGAGA	-8.91534282412	+
chrX	39787083	39787106	AGAGCACAAGAGGAAGAGAGAGA	-8.91534282412	-
chrX	46439657	46439680	AGAGCACAAGAGGAAGAGAGAGA	-8.91534282412	-
chr13	29307810	29307833	AGAGCACAAGAGGAAGAGAGAGG	-11.1441785301	+
chr18	3977594	3977617	AGAGCACAAGAGGAAGAGAGAGG	-11.1441785301	-
chr8	100550675	100550698	AGAGCACAAGAGGAAGAAAGAGA	-8.51835341963	-
chr7	151233085	151233108	AGAGCACAAGCAGCAACTAGAGA	-3.5153571137	-
chr7	19772560	19772583	AGAGCACAAGCCGCAGCTCGGAG	-9.3947535245	-
chr16	6357593	6357616	AGAGCACAAGCGGGAGCAAGAGG	-10.5887341888	-
chr7	30827098	30827121	AGAGGTGAAGAGGCAGAGAGCAG	-6.17791273275	+
chr9	117917476	117917499	AGAGGTAAAGAGGCAGAGAGAAG	-2.93431933133	+
chr17	56807069	56807092	AGAGGTCAGGCTGGAGATAGAAG	-9.86326374906	+
chr10	99608327	99608350	AGAGGTCAAAGGGGAGATAGAGG	-11.2065474726	-
chr4	90425620	90425643	AGAGGTCAAACTGGAGATAGAGG	-8.34937827744	-
chr1	210759796	210759819	AGAGGTCAACAGGCAGATATAAG	-1.96584083958	+
chr19	28734409	28734432	AGAGGTCAACCTGCAGATATAAG	-2.80041294392	-
chr6	135090493	135090516	AGAGGTCAAGGGGCAAAAAGAGG	-7.5635627962	+
chr2	219435578	219435601	AGAGGTCAAGGGGCAGCAAGCGG	-6.72778510104	+
chr6	168778145	168778168	AGAGGTCAAGAGACAGCTAGGAG	-3.49726258842	+
chr3	62808324	62808347	AGAGGTCAAGAGGCAGAGAATGG	-4.05359146827	+
chr4	54317894	54317917	AGAGGTCAAGAGGCAGAAGGGGA	-5.70622166531	+
chr5	76294800	76294823	AGAGGTCAAGAGGCAGAAAGGGG	0.211052169468	+
chr7	148690377	148690400	AGAGGTCAAGCTGAAGACAGAGA	-2.40724138232	+
chr1	53502590	53502613	AGAGGGGAGGGGGCAGATAGAGA	-5.97983138629	+
chr12	113599102	113599125	AGAGGGGAAGGGGAAGATAGAGG	-8.78247966395	+
chr2	18070251	18070274	AGAGGGGAAGCGGGAGATACGAG	-5.85318101616	+
chrX	55840631	55840654	AGAGGGAAAATGGCAGATAGGAG	-2.02542694393	-
chr5	78388196	78388219	AGAGGGAAAATGGCAGATAGGAG	-2.02542694393	-
chr12	100450859	100450882	AGAGGGAAAACGGCAGATAAGGA	1.95295648707	+
chr16	65132772	65132795	AGAGGGAAATCGGCACATAGAAG	-4.18424851798	-
chr2	11876952	11876975	AGAGGGAAAGAGGCAGAAAGGGA	-3.28151707868	-
chrX	141374534	141374557	AGAGGGCCAGGGGCAGATTGCAG	-8.77344367139	+
chr17	50806392	50806415	AGAGGGCATGCGGCAGATCAAGA	0.902215386819	+
chr2	65356570	65356593	AGAGGGCAGGTGGTAGATAGCAG	-8.17380189981	-
chr10	60485538	60485561	AGAGGGCAGGAGGCAGGTAGTGA	-7.42848219258	+
chr1	166381634	166381657	AGAGGGCAAATGGCAGAGAGAAG	-6.83413688899	+
chrX	130111794	130111817	AGAGGGCAAAGGGGAGATAGAAG	-11.5349817356	-
chr3	36787781	36787804	AGAGGGCAAAAGGCAGATGGCAG	-8.51255191125	-
chr12	118677037	118677060	AGAGGGCAACTGGCAGATTGAAG	-8.06137356736	+
chr6	108822536	108822559	AGAGGGCAAGGGGAAGATAAAAG	-8.39391514666	+
chr22	38985496	38985519	AGAGGGCAAGAGACAGAAAGAGG	-6.25434831157	+
chr22	39044625	39044648	AGAGGGCAAGAGACAGAAAGAGG	-6.25434831157	+
chr22	39080619	39080642	AGAGGGCAAGAGACAGAAAGAGG	-6.25434831157	+
chr22	39024756	39024779	AGAGGGCAAGAGACAGAAAGAGG	-6.25434831157	+
chr17	16585838	16585861	AGAGGGCAAGAGTCAGAGAGCGG	-10.7572469479	+
chr15	50194428	50194451	AGAGGGCAAGAGGTAGAGAGTAG	-8.97911166565	+
chr3	172133936	172133959	AGAGGGCAAGAGGGAGCTAGTAG	-11.2837360723	+
chr4	154538478	154538501	AGAGGGCAAGAGGAAGAGAGAGA	-8.1896357704	+
chr3	109928832	109928855	AGAGGGCAAGAGGAAGAGAGAGA	-8.1896357704	+
chr3	54302864	54302887	AGAGGGCAAGAGGCAGAAAGAGG	-1.39904673077	-
chr3	71117583	71117606	AGAGGGCAAGCAGCAGAAAGAGA	2.61523927411	+
chrX	154117472	154117495	AGAGGGCAAGCTGCAGAGAGGGA	-1.34738466469	-
chr19	41443628	41443651	AGAGGGCAAGCGAGAGAAAGAGA	-7.24952466232	+
chr7	144211207	144211230	AGAGGGCAAGCGTCAGAAACAGA	-5.418065796	-
chr7	144339760	144339783	AGAGGGCAAGCGTCAGAAACAGA	-5.418065796	+
chr12	14486683	14486706	AGAGGCAAAGTGGCAGTTAGAAG	-5.18938985339	-
chr3	78628687	78628710	AGAGGCAAAGAGGGAGATAGTGA	-6.39991542276	-
chr11	1672721	1672744	AGAGGCAAAGCCGCAGAGAGGGA	-3.43955311142	-
chr11_KI270830v1_alt	154958	154981	AGAGGCAAAGCCGCAGAGAGGGA	-3.43955311142	-
chr11_KI270903v1_alt	146509	146532	AGAGGCAAAGCCGCAGAGAGGGA	-3.43955311142	-
chr7	16569106	16569129	AGAGGCAAAGCGTCAGATATGGA	-1.14182614431	-
chr4	7191600	7191623	AGAGGCCCCGCGCCAGATAGGAG	-1.45741834754	-
chr2	87463203	87463226	AGAGGCCCAGCAGCAGCTAGCAG	1.06347384224	-
chr2	111487291	111487314	AGAGGCCCAGCAGCAGCTAGCAG	1.06347384224	+
chr20	48794448	48794471	AGAGGCCAGGAGGCAGAGAGGAG	-6.72501761441	+
chr10	90213822	90213845	AGAGGCCAAGTGGGAGAAAGGGG	-11.9557753709	+
chr4	104295732	104295755	AGAGGCCAAGTGGAAGATAAGGA	-4.10413796428	+
chrX	118473671	118473694	AGAGGCCAAGTGGCAGGCAGCGA	-4.89289046402	+
chr16	57575486	57575509	AGAGGCCAAGGCACAGATAGAGG	-7.13468545309	+
chr5	72619520	72619543	AGAGGCCAAGGGGAAGACAGAAG	-5.60644153257	-
chr1	162235695	162235718	AGAGGCCAAGGGGCAGTTACAAG	-8.56226858351	+
chr1	218804941	218804964	AGAGGCCAAGAGGTAAATAGGAG	-4.85292947797	-
chr6	107218328	107218351	AGAGGCCAAGAGGCATCTAGGAG	-4.18366815347	-
chr2	8515453	8515476	AGAGGCCAAGAGGCAGAGAGGAG	-0.394353898435	+
chr13	111045890	111045913	AGAGGCCAAGCAGCAGCCAGGGG	-0.554152908252	+
chr18	76680973	76680996	AGAGGCCAAGCAGCAGAAGGTAG	-2.35590090331	-
chr6	37391376	37391399	AGAGGCCAAGCTGCAGATCGTGG	-0.921567917211	+
chr7_KI270804v1_alt	38589	38612	AGAGGCCAAGCGGGGGACAGGGG	-5.03416085591	+
chr7_KI270899v1_alt	74811	74834	AGAGGCCAAGCGGGGGACAGGGG	-5.03416085591	+
chr7	82490	82513	AGAGGCCAAGCGGGGGACAGGGG	-5.03416085591	+
chr10	75238436	75238459	AGAGGCCAAGCGGGACGTAGAGG	-11.5698346017	-
chr6	47022614	47022637	AGAGGATGGGAGGCAGATAGGGA	-0.890464373998	-
chr18	46688477	46688500	AGAGGATATCCTGCAGATAGGGA	-4.12434217069	-
chr6_GL000251v2_alt	3854027	3854050	AGAGGATATGAGGGAGATAGGGA	-7.24013884742	+
chr6_GL000255v2_alt	3638998	3639021	AGAGGATATGAGGGAGATAGGGA	-7.24013884742	+
chr6_GL000253v2_alt	3720180	3720203	AGAGGATATGAGGGAGATAGGGA	-7.24013884742	+
chr6	32415945	32415968	AGAGGATATGAGGGAGATAGGGA	-7.24013884742	+
chr6_KI270758v1_alt	38764	38787	AGAGGATATGAGGGAGATAGGGA	-7.24013884742	-
chr6_GL000252v2_alt	3656246	3656269	AGAGGATATGAGGGAGATAGGGA	-7.24013884742	+
chr6_GL000256v2_alt	3731087	3731110	AGAGGATATGAGGGAGATAGGGA	-7.24013884742	+
chr6_GL000254v2_alt	3756915	3756938	AGAGGATATGAGGGAGATAGGGA	-7.24013884742	+
chr1	68497521	68497544	AGAGGATAGGCAGCAGAGAGAGA	-1.23675508446	-
chr18	62441669	62441692	AGAGGATAAAATGCAGATAGAGG	-1.45808555418	+
chr19	6191151	6191174	AGAGGATAAACGGTGGATAGTGG	-4.4496266298	-
chr1	109670820	109670843	AGAGGATAAGTGGAAGAAAGGAG	-6.42824513806	-
chr4	119589214	119589237	AGAGGATAAGGGGTAGAAAGCAG	-8.65937525954	-
chr3	121919576	121919599	AGAGGATAAGACGGAGATAGAAG	-9.80086590136	+
chr10	84249089	84249112	AGAGGATAAGAGGCAGGGAGGGG	-6.07173618649	+
chr10	84248252	84248275	AGAGGATAAGAGGCAGGGAGGGG	-6.07173618649	+
chr3	180394849	180394872	AGAGGATAAGCAGGAAATAGAAG	-2.95306070206	+
chr15	70907469	70907492	AGAGGATAAGCAGGAGATACTGA	-2.4655615456	-
chr13	75404899	75404922	AGAGGATAAGCAGCAGCTGGTGG	-3.083650833	-
chr9	111834260	111834283	AGAGGATAAGCGATAGATAAAGA	-1.46654818634	+
chr19	771697	771720	AGAGGAGGAGGGGGAGATAGGGA	-9.91148137855	-
chr19	771647	771670	AGAGGAGGAGGGGGAGATAGGGA	-9.91148137855	-
chr4	36748163	36748186	AGAGGAGGAGCTGCAGAGAGGAG	-4.92392804879	+
chr10	28125011	28125034	AGAGGAGGAGCTGCAGATAGAAG	2.31734655208	-
chr6	116370739	116370762	AGAGGAGGAGCGGGAGAAAGCGG	-9.38585212067	+
chr3	47370197	47370220	AGAGGAGGAGCGGCAGTCAGAGG	-2.26752112754	+
chr3	47370215	47370238	AGAGGAGGAGCGGCAGTCAGAGG	-2.26752112754	+
chr3	47370233	47370256	AGAGGAGGAGCGGCAGTCAGAGG	-2.26752112754	+
chr17	50175295	50175318	AGAGGAGCTGCGGCAGATGGCGG	-4.44851309596	+
chr20	42080943	42080966	AGAGGAGCAGAGGCAGAGAGGGA	-4.68265658859	+
chr11	44805870	44805893	AGAGGAGAGGAGGCAGAGAGAGA	-7.39035938664	-
chr12	51920713	51920736	AGAGGAGAGGAGGCAGAGAGAGA	-7.39035938664	-
chr5	111835773	111835796	AGAGGAGAGGCTGAAGATAGGGG	-9.32279713676	+
chr13	19687570	19687593	AGAGGAGAAAGGGCAGATGGAAG	-9.94933625295	-
chr4	92992836	92992859	AGAGGAGAAAAGGCAGACAGCAG	-2.32162972446	-
chr7	83645741	83645764	AGAGGAGAAAAGGCAGAGAGAGA	-6.38914400966	-
chr12	117193564	117193587	AGAGGAGAACCGGGAGACAGTGG	-7.92124108384	-
chr16	77512974	77512997	AGAGGAGAACCGGCAGAATGTGA	-7.53601461596	+
chr2	223413444	223413467	AGAGGAGAAGTGGCATTTAGGGA	-6.23374219729	-
chr12	130479221	130479244	AGAGGAGAAGTGGCAGGTGGGGG	-12.5035447594	-
chr12	94194402	94194425	AGAGGAGAAGTGGCAGAGATAAG	-5.37235790696	-
chr16	26834353	26834376	AGAGGAGAAGGAGGAGATAGCAG	-11.7045836721	+
chr6	113428024	113428047	AGAGGAGAAGGGACAGAAAGAGG	-9.41923194805	+
chr19	12949950	12949973	AGAGGAGAAGGGTCAGACAGCAG	-7.66376023955	-
chr19	23528299	23528322	AGAGGAGAAGGGGTAGATACAAG	-8.83342202685	-
chr16	26959536	26959559	AGAGGAGAAGGGGGAGAGAGAGG	-16.9570070077	-
chr12	84353821	84353844	AGAGGAGAAGGGGAAGAGAGGAG	-12.0617355145	-
chr4	152113376	152113399	AGAGGAGAAGGGGAAGAGAGTGG	-13.4019283495	+
chr7	44134392	44134415	AGAGGAGAAGGGGCAGAAACTGA	-7.0178697995	+
chr11	90545492	90545515	AGAGGAGAAGAGAGAGATAGTGG	-9.51771169669	-
chr8	37477453	37477476	AGAGGAGAAGAGGTAGATAAGAG	-5.86676221026	+
chr15	66587202	66587225	AGAGGAGAAGAGGAAGAAAGAGA	-8.03952232702	-
chr12	112813329	112813352	AGAGGAGAAGAGGAAGATTGTGG	-11.2394121698	+
chr3	86977221	86977244	AGAGGAGAAGAGGCAAACAGGGA	-1.37229063119	+
chr5	141721557	141721580	AGAGGAGAAGAGGCAGACACAGA	-0.804355112431	-
chr7	86793136	86793159	AGAGGAGAAGAGGCAGAAAATGG	-5.47604856427	+
chr7	73134936	73134959	AGAGGAGAAGAGGCAGATGGAAG	-3.58599095061	+
chr7	75257747	75257770	AGAGGAGAAGAGGCAGATGGAAG	-3.58599095061	-
chr7	74943746	74943769	AGAGGAGAAGAGGCAGATGGAAG	-3.58599095061	+
chr1	209310772	209310795	AGAGGAGAAGCATCAGAAAGCAG	-7.04190686401	+
chrY	15203169	15203192	AGAGGAGAAGCAGTAAATAGAGG	-2.48975548051	+
chr12	124444370	124444393	AGAGGAGAAGCAGGACATAGGAG	-8.6402313129	+
chr15	99592675	99592698	AGAGGAGAAGCAGGAGAGAGTGG	-9.43262249924	+
chr7	3063525	3063548	AGAGGAGAAGCAGAAGAAAGAAG	-4.84317637683	-
chr5	127044302	127044325	AGAGGAGAAGCAGCACATAGGAG	2.06692458349	-
chr14	74597111	74597134	AGAGGAGAAGCAGCAGCCAGGGA	-1.85588827821	+
chr4	34295839	34295862	AGAGGAGAAGCAGCAGAAGGTGG	-4.38337510985	-
chr6_GL000256v2_alt	1294362	1294385	AGAGGAGAAGCTGGAGAGAGGAG	-12.5006991004	+
chr6_GL000255v2_alt	1251556	1251579	AGAGGAGAAGCTGGAGAGAGGAG	-12.5006991004	+
chr6_GL000251v2_alt	1475944	1475967	AGAGGAGAAGCTGGAGAGAGGAG	-12.5006991004	+
chr6_GL000250v2_alt	1254268	1254291	AGAGGAGAAGCTGGAGAGAGGAG	-12.5006991004	+
chr6_GL000252v2_alt	1252094	1252117	AGAGGAGAAGCTGGAGAGAGGAG	-12.5006991004	+
chr6_GL000253v2_alt	1257282	1257305	AGAGGAGAAGCTGGAGAGAGGAG	-12.5006991004	+
chr6_GL000254v2_alt	1340612	1340635	AGAGGAGAAGCTGGAGAGAGGAG	-12.5006991004	+
chr6	29996556	29996579	AGAGGAGAAGCTGGAGAGAGGAG	-12.5006991004	+
chr17	74240527	74240550	AGAGGAGAAGCCACAGATGGAAG	-6.7235308074	-
chr9	8401989	8402012	AGAGGAGAAGCCTCAGTTAGTGG	-10.5825304595	+
chrX	52907782	52907805	AGAGGAGAAGCGCCAGCGAGAGA	-6.67921115988	+
chrX	52948008	52948031	AGAGGAGAAGCGCCAGCGAGAGA	-6.67921115988	-
chr7	73749264	73749287	AGAGGAGAAGCGGCAAAATGAGG	-7.41414553053	+
chr8	30510191	30510214	AGAGGAATAGTGGCAGAGAGAAG	-2.97562397379	+
chr6	155918429	155918452	AGAGGAAGAAAGGCAGATAGAGA	-1.70865160747	+
chr7	141335329	141335352	AGAGGAAGAGAGACAGATAGGGA	-0.966851612668	-
chrX	109240917	109240940	AGAGGAAGAGAGGCAGAGAGAGA	-3.51929888213	-
chr9	85599213	85599236	AGAGGAAGAGAGGCAGAGAGAGA	-3.51929888213	+
chr6	11037034	11037057	AGAGGAAGAGAGGCAGAGAGGGA	-3.51929888213	+
chr5	19623051	19623074	AGAGGAAGAGAGGCAGAAAGAGA	-3.12230947764	-
chr11	58527963	58527986	AGAGGAAGAGCTGCAGTTAGTGA	-4.55051469483	-
chr3	39944471	39944494	AGAGGAAGAGCGGGAGAAAGGGA	-6.482313522	+
chr9	69522841	69522864	AGAGGAAGAGCGGCTGATGGAAG	-5.56731273858	+
chr2	24843675	24843698	AGAGGAAGAGCGGCAGATATGAG	6.46602501572	+
chr6	45593821	45593844	AGAGGAACAGAGGCAGATATTGG	-0.443599504639	+
chr2	231810043	231810066	AGAGGAACAGCAGCAGGTAGAGG	-0.0185131529638	-
chr1	182438589	182438612	AGAGGAAATTGGGCAGATAGAGG	-2.92253238022	+
chr11	89547108	89547131	AGAGGAAAGGCTGCAGAGAGAAG	-5.7223272921	-
chr1	2290914	2290937	AGAGGAAACGCTGCAGAAAGAGA	-4.25757438027	-
chrX	81622735	81622758	AGAGGAAAAATGGCAGATAGCAG	2.53128188354	-
chr1	163625280	163625303	AGAGGAAAAATGGCAGATAGGAG	2.53128188354	-
chr21	16457639	16457662	AGAGGAAAAACTGCAGACAGGGG	1.65850365965	+
chr17	15995001	15995024	AGAGGAAAAACTGCAGAAAGGAG	-2.92689091268	+
chr6	109267521	109267544	AGAGGAAAAACGGGAGAGAGTAG	-7.3434559326	+
chr6	83086001	83086024	AGAGGAAAAGTGGCAGGTATAGA	-3.33397812206	+
chr4	6935533	6935556	AGAGGAAAAGGGAGAGATAGAGG	-9.70524523968	-
chr3	131930302	131930325	AGAGGAAAAGGGTCATATAGAAG	-9.64402170165	+
chrUn_GL000224v1	51747	51770	AGAGGAAAAGGGGGAAATAGAGA	-8.92857398285	-
chr22	11475501	11475524	AGAGGAAAAGGGGGAAATAGAGA	-8.92857398285	-
chr1_KI270708v1_random	98617	98640	AGAGGAAAAGGGGGAAATAGAGA	-8.92857398285	-
chr4	47146308	47146331	AGAGGAAAAGGGGGAGAGAGAGG	-14.2882518656	-
chr2	189327402	189327425	AGAGGAAAAGGGGGAGAAAGAAG	-12.412813599	+
chrX	30210746	30210769	AGAGGAAAAGGGGGAGATATTGG	-10.4014908527	-
chr3	61133455	61133478	AGAGGAAAAGGGGAAAATAGGGA	-6.08451105624	+
chr1	55968341	55968364	AGAGGAAAAGGGGAAGAGAGAGA	-8.58653856589	-
chr1	6033518	6033541	AGAGGAAAAGGGGAAGAGAGGAG	-9.65985588663	+
chr15	57788960	57788983	AGAGGAAAAGGGGAAGAAAGAGA	-8.1895491614	-
chr3	183869061	183869084	AGAGGAAAAGGGGAAGATACCGG	-7.40641219444	-
chr12	97690323	97690346	AGAGGAAAAGGGGCAGAGAGGGA	-1.9131295846	+
chr7	28321261	28321284	AGAGGAAAAGAGACAGAAAGAGG	-3.89418812084	-
chrY	12568398	12568421	AGAGGAAAAGAGCCAAATAGAGA	-3.37792455107	+
chr11	93109482	93109505	AGAGGAAAAGAGGTAGAGAGAGA	-6.0933044391	-
chr13	111459933	111459956	AGAGGAAAAGAGGGAGAGAGAGA	-9.14557054442	+
chr5	60209714	60209737	AGAGGAAAAGAGGGAGAAAGAGG	-10.9357264249	+
chr14	70486407	70486430	AGAGGAAAAGAGGAGGATAGGAG	-7.21672480699	+
chr11	61026527	61026550	AGAGGAAAAGAGGAAGACAGAGG	-2.47004309292	+
chr6	157607440	157607463	AGAGGAAAAGAGGAAGAGAGAGA	-6.30150761781	-
chr2	192685999	192686022	AGAGGAAAAGAGGAAGAAAGAAG	-6.64258298999	-
chr16	7691471	7691494	AGAGGAAAAGAGGAAGAAAGGAG	-6.64258298999	+
chr16	25324840	25324863	AGAGGAAAAGAGGAAGATTGAGA	-6.85652562211	+
chr10	59732526	59732549	AGAGGAAAAGAGGCAAAGAGAGA	-3.56275966097	-
chr4	92044815	92044838	AGAGGAAAAGAGGCAAAGAGAGA	-3.56275966097	-
chr4	36907564	36907587	AGAGGAAAAGAGGCAAAGAGAGA	-3.56275966097	+
chr19	22361175	22361198	AGAGGAAAAGAGGCAAAGAGAGA	-3.56275966097	-
chrX	115543930	115543953	AGAGGAAAAGAGGCAAAGAGAGA	-3.56275966097	-
chr1	91668472	91668495	AGAGGAAAAGAGGCAAAGAGAGA	-3.56275966097	-
chrX	53514044	53514067	AGAGGAAAAGAGGCAAAGAGAGA	-3.56275966097	+
chr8	24236848	24236871	AGAGGAAAAGAGGCAAAGAGAGA	-3.56275966097	+
chr4	173100185	173100208	AGAGGAAAAGAGGCAAAGAGAGA	-3.56275966097	+
chr1	227680685	227680708	AGAGGAAAAGAGGCAAAGAGAGA	-3.56275966097	+
chrX	63410652	63410675	AGAGGAAAAGAGGCAAAGAGAGA	-3.56275966097	+
chr11	75041411	75041434	AGAGGAAAAGAGGCAAAGAGAGA	-3.56275966097	+
chr11	60107386	60107409	AGAGGAAAAGAGGCAAAGAGAGA	-3.56275966097	-
chr2	76889786	76889809	AGAGGAAAAGAGGCAAATAATAG	-0.618019706964	+
chr2	7191959	7191982	AGAGGAAAAGAGGCACAGAGGAG	-6.97375663054	-
chr9	90789956	90789979	AGAGGAAAAGAGGCAGTTCGGAG	-8.79795536323	+
chr7	5027210	5027233	AGAGGAAAAGAGGCAGAGAGAGA	0.371901363479	-
chr4	44827251	44827274	AGAGGAAAAGAGGCAGAGAGAGA	0.371901363479	-
chr19	42334939	42334962	AGAGGAAAAGAGGCAGAATGAGA	-6.01911914983	-
chr5	14953572	14953595	AGAGGAAAAGAGGCAGAAAAGAG	-2.52656407994	+
chr20	44430453	44430476	AGAGGAAAAGCATCAGAAAGAGG	-5.1555858179	+
chr2	76152934	76152957	AGAGGAAAAGCACCAGATTGTGA	-3.13700973262	+
chr4	165595366	165595389	AGAGGAAAAGCAGGAGAGAGTAG	-6.08748062141	+
chr19	51691501	51691524	AGAGGAAAAGCAGGAGAAAGAGG	-6.26763060151	+
chr3	131490082	131490105	AGAGGAAAAGCAGCACATATAAG	0.725614522156	+
chr3	100030687	100030710	AGAGGAAAAGCAGCAGTTATTGG	-0.526199548343	-
chr19	17868799	17868822	AGAGGAAAAGCAGCAGAGTGGGG	-2.49417804516	-
chr9	113051035	113051058	AGAGGAAAAGCAGCAGAAAAAGA	1.488641921	+
chr2	193371239	193371262	AGAGGAAAAGCTTCAGATAGGGG	2.45341131996	+
chr7	94745330	94745353	AGAGGAAAAGCTGAATATAGGGA	-5.70242887437	-
chr18	11789894	11789917	AGAGGAAAAGCCTCAGATAAAAG	-2.38224769478	+
chr10	103747672	103747695	AGAGGAAAAGCCGCAGGAAGCAG	-4.43689935562	+
chr17	14076970	14076993	AGAGGAAAAGCGGTGGAAAGAGA	-6.34411025957	+
chr12	12156759	12156782	AGAGGAAAAGCGGGAGAGAATAG	-6.7531817099	-
chr5	139104956	139104979	AGAGGAAAAGCGGAAGAAATGAG	-2.99899783741	+
chr3	141308731	141308754	AGAGGAAAAGCGGCAAAACGTGG	-2.50634554433	-
chr1	118158383	118158406	AGAGGACTAGGGGAAGAAAGCAG	-8.56700906397	+
chr11	22472455	22472478	AGAGGACTAGAGGAAGAAAGAAG	-5.99634924738	-
chr10	34200669	34200692	AGAGGACTAGCTGCAGACACAGA	2.07392111911	+
chr3	190268110	190268133	AGAGGACTAGCGCCAGGTGGGGG	-9.11773283294	-
chr17	7318123	7318146	AGAGGACTAGCGGCAGGTGGTGG	-1.30291605268	+
chrX	47174911	47174934	AGAGGACGGGGGGCAGAGAGGGA	-6.98271608539	-
chr15	92607655	92607678	AGAGGACGGGCGGCAGGTGGGAG	-7.52214300341	-
chr11_KI270827v1_alt	43786	43809	AGAGGACGCGAGGCAGATTGGAG	-5.64169948779	-
chr11	69205423	69205446	AGAGGACGCGAGGCAGATTGGAG	-5.64169948779	-
chr17	795257	795280	AGAGGACGAACGGGAAATAGCAG	-4.66540682066	+
chr21	45493767	45493790	AGAGGACGAGGGGCAGGGAGAGG	-9.43510354649	-
chr7	50849882	50849905	AGAGGACGAGAGGAAGACAGGGA	-2.09757388449	-
chr10	61221704	61221727	AGAGGACGAGCCTGAGATAGAAG	-6.31111130715	+
chr19	32936697	32936720	AGAGGACCAGCAGCAGAGAGGAG	5.34857657683	+
chr8	27934214	27934237	AGAGGACCAGCTGGGGATAGGGA	-6.53438860283	+
chr12	55391866	55391889	AGAGGACCAGCTGAAGAGAGGAG	-6.17034737823	-
chr4	170040672	170040695	AGAGGACCAGCTGCAGAGAAGAG	-2.05432846818	+
chr1	233516345	233516368	AGAGGACCAGCTGCAGAGATGAG	-1.94632846818	+
chr11	59931833	59931856	AGAGGACCAGCTGCAGAGAGAAG	1.33723772573	-
chrX	87406718	87406741	AGAGGACCAGCTGCAGAGAGGAG	1.33723772573	-
chr3	69484741	69484764	AGAGGACCAGCTGCAGAGAGGAG	1.33723772573	-
chr1	76746574	76746597	AGAGGACATACGGAAGAGAGCGG	-5.35628990919	+
chr13	89278934	89278957	AGAGGACATTCAGAAGATAGAGA	-1.56933359013	+
chr5	15710266	15710289	AGAGGACATGTGGCAGACATTGA	0.959920763293	-
chr22	48701175	48701198	AGAGGACATGGGGCAGAGGGTAG	-10.794528256	+
chr8	144377670	144377693	AGAGGACATGCTGCAGCTAGCAG	0.921743237053	-
chr2	6863962	6863985	AGAGGACATGCTGCAGATGAAGA	0.891970923889	-
chr14	78213700	78213723	AGAGGACATGCCACAGAGAGCAG	-3.53491897153	-
chr14	75320507	75320530	AGAGGACATGCCGCAGCTGGGGG	-9.16383645075	+
chr7	132687083	132687106	AGAGGACAGAGGGCAGAGAGAAG	-5.32106304597	+
chr2	78234778	78234801	AGAGGACAGAAGGAAGATAGGAG	-4.43584303981	+
chr4	8083204	8083227	AGAGGACAGACAGCAGACAGCAG	3.62150291587	+
chr16	25145969	25145992	AGAGGACAGACTGCAGGTAGAGG	-6.19624092731	-
chr22	20628626	20628649	AGAGGACAGGGGACAGAGAGAGA	-7.33437436205	-
chr5	150325404	150325427	AGAGGACAGGGGGCAGGGAGGGG	-11.2044336748	+
chr1	15184393	15184416	AGAGGACAGGGGGCAGAGGGTGG	-13.0087656213	+
chr12	4899400	4899423	AGAGGACAGGAGAGAGATAGAAG	-7.89318985103	-
chr10	124182718	124182741	AGAGGACAGGAGCCATATAGGAG	-7.86005882381	+
chrX	153902267	153902290	AGAGGACAGGAGGCAGATTGGGG	-2.15015019204	-
chr2	28356489	28356512	AGAGGACAGGCTGCTGAGAGGAG	-8.05354501407	+
chr4	87745368	87745391	AGAGGACAGGCTGCAGAGAGGAG	-1.12079252803	-
chr8	6297741	6297764	AGAGGACAGGCTGCAGAAACAGG	-4.95749515765	-
chr2	108920640	108920663	AGAGGACAGGCGTCAGATTGCAG	-2.98375094173	-
chr1	34871736	34871759	AGAGGACAGGCGGAAGGCAGCGA	-6.12979593777	-
chr3	111787703	111787726	AGAGGACACATGGGAGATAGGGG	-7.83806386062	+
chr5	44877182	44877205	AGAGGACACAAGGCAGACAGTAG	1.58900356552	+
chr1	8746728	8746751	AGAGGACACCTGGCAGATAAGAG	-0.909291267405	+
chr15	33842251	33842274	AGAGGACACCCTGCTGATAGCAG	-6.34022072885	-
chr2	25241407	25241430	AGAGGACAAATGGAAGATAAGGA	-3.75640724052	+
chr13	45129191	45129214	AGAGGACAAAATGCAAATAGTAG	-1.45687485819	-
chrX	3919322	3919345	AGAGGACAAACAGGAGTTAGAGA	-6.06031240284	+
chrX	3880893	3880916	AGAGGACAAACAGGAGTTAGAGA	-6.06031240284	+
chrX	3842469	3842492	AGAGGACAAACAGGAGTTAGAGA	-6.06031240284	+
chr5	103359818	103359841	AGAGGACAAACAGGAGCTAGGGA	-3.85654338855	+
chr2	230441952	230441975	AGAGGACAATGAGCAGATAAGAG	0.113251366584	-
chr21	45739194	45739217	AGAGGACAATGGGCAGGAAGGGG	-7.01980179895	-
chr4	99319386	99319409	AGAGGACAATAAGCAAATAGGGA	0.525286580726	-
chr5	73190676	73190699	AGAGGACAATAGGGAGATGGGGA	-10.8601015932	+
chr4	99349616	99349639	AGAGGACAATAGGCAAATAGAGA	2.5838425858	-
chr12	31594743	31594766	AGAGGACAATCTGCATATAATGA	-4.42623227752	-
chr10	28302959	28302982	AGAGGACAATCGGGAGCCAGCGG	-10.9866219103	+
chr1	192507468	192507491	AGAGGACAACAGGGAGATGGTGG	-13.8855467541	+
chr10	3890360	3890383	AGAGGACAACAGGCTGAGAGAGG	-7.91120923527	-
chrX	150517588	150517611	AGAGGACAAGTGAGAGATAGTAG	-1.66782725411	-
chr1	44262207	44262230	AGAGGACAAGTGTCAGAGATCAG	-6.34471063037	-
chr5	163925925	163925948	AGAGGACAAGTGGTAGAAACAGA	-5.0663884114	-
chr1	244602062	244602085	AGAGGACAAGTGGGGGATGGGAG	-12.6175771825	+
chr6	87816471	87816494	AGAGGACAAGTGGGAGACTGAGA	-9.86018700864	+
chr10	89632220	89632243	AGAGGACAAGTGGAACACAGTGA	-4.55017849162	+
chr3	113243163	113243186	AGAGGACAAGTGGCTTAAAGAGA	-5.02975471544	+
chr11	116225632	116225655	AGAGGACAAGTGGCGGGTGGGGG	-13.5247012039	+
chr7	117102680	117102703	AGAGGACAAGGAGTAGACAGAAG	-3.6424872261	+
chr7	33714637	33714660	AGAGGACAAGGAGCAGAAGGAAG	-7.39812123055	-
chr16	1436611	1436634	AGAGGACAAGGTGCAGGGAGAAG	-8.26951977195	+
chr1	14108645	14108668	AGAGGACAAGGCACAGATAGAGG	-1.11882134596	-
chr3	152555251	152555274	AGAGGACAAGGGAGAGAGAGGAG	-11.3744605525	+
chr5	157108857	157108880	AGAGGACAAGGGAGAGATACAAG	-8.38037564088	-
chr5	178422740	178422763	AGAGGACAAGGGACAGTTTGGGG	-12.3736027514	-
chr5	144373005	144373028	AGAGGACAAGGGACAGATTTAAG	-0.0346084271745	+
chr12	118488577	118488600	AGAGGACAAGGGTCAGAGAGTGA	-4.91244723022	+
chr17	77195040	77195063	AGAGGACAAGGGCCAGAAACGAG	-7.9250242347	-
chr18	63058397	63058420	AGAGGACAAGGGGTAAATGGTGG	-12.0589850618	+
chr8	132053666	132053689	AGAGGACAAGGGGGAAATGGGAG	-14.2868859241	+
chr1	206761418	206761441	AGAGGACAAGGGGGACATAAAAG	-12.2599526678	-
chr5	6074107	6074130	AGAGGACAAGGGGGAGAGACTGG	-13.3838423432	+
chr8	29983519	29983542	AGAGGACAAGGGGGAGAAAAGGA	-9.95808447009	+
chr13	76183172	76183195	AGAGGACAAGGGGAAGGAAGGGA	-8.69167628163	+
chrUn_KI270442v1	272872	272895	AGAGGACAAGGGGAAGGAAGTGG	-10.864595352	-
chr3	106425764	106425787	AGAGGACAAGGGGAAGAAAGTGG	-5.12412004723	+
chr19	38506276	38506299	AGAGGACAAGGGGAAGATGGGAG	-6.66082147919	-
chr1	202046352	202046375	AGAGGACAAGGGGCGGACAGAGG	-0.674482137999	-
chr7	126113357	126113380	AGAGGACAAGGGGCAAATAGTAG	5.26404492976	+
chr12	42076415	42076438	AGAGGACAAGGGGCAGTGAAAAG	-6.12110316667	+
chr4	2928705	2928728	AGAGGACAAGGGGCAGGGTGGGG	-9.49068017754	-
chr6	2960393	2960416	AGAGGACAAGGGGCAGCTAAGGG	-0.303056384462	+
chr22	42286237	42286260	AGAGGACAAGGGGCAGAGGATGA	1.11688131986	-
chr7	155561521	155561544	AGAGGACAAGGGGCAGAGCTCAG	0.914491484844	+
chr8	32223868	32223891	AGAGGACAAGATGCACAAAGAGG	-10.0582044969	+
chr13	36921727	36921750	AGAGGACAAGATGCAGAGAAAGA	-4.88748236152	+
chr10	75567113	75567136	AGAGGACAAGAGAGAGAGAGAGA	-7.82560065415	-
chr17	53896465	53896488	AGAGGACAAGAGAGAGAGAGAGA	-7.82560065415	+
chr4	105812103	105812126	AGAGGACAAGAGAGAGATAATAG	-5.41371582429	+
chr2	162776528	162776551	AGAGGACAAGAGAAAGAAAGAGA	-6.73775266246	+
chr6	24560733	24560756	AGAGGACAAGAGACATAGAGAGA	-5.42853869262	-
chr6	166010414	166010437	AGAGGACAAGAGTCAGAGATAGA	-5.54614178784	-
chr8	70008986	70009009	AGAGGACAAGAGCAAGATAGAGA	-1.00848652474	-
chr10	57775421	57775444	AGAGGACAAGAGCCAAATAGAGA	0.712328572543	-
chr7	99516234	99516257	AGAGGACAAGAGCCAGATGGAGA	-3.21414369856	-
chr12	30998618	30998641	AGAGGACAAGAGGGAAAGAGTGA	-8.98997844526	+
chr10	109090332	109090355	AGAGGACAAGAGGGACAGAGAGA	-11.626113567	-
chrX	7471857	7471880	AGAGGACAAGAGGGAGGGAGGAG	-11.8898226711	+
chr7	47333736	47333759	AGAGGACAAGAGGAAGACAGAGA	2.11421864928	-
chr16	10051097	10051120	AGAGGACAAGAGGAAGAGTGTGG	-10.3912186907	-
chr1	14702115	14702138	AGAGGACAAGAGGCAATGAGTGG	-4.12717769643	+
chr1	35148331	35148354	AGAGGACAAGAGGCAAAGAGAGA	0.527493462644	-
chr6	62708653	62708676	AGAGGACAAGAGGCAAAAACAAG	-2.74752296838	-
chr17	9317122	9317145	AGAGGACAAGAGGCATAAAAGAG	-4.68228772033	+
chr3	154732909	154732932	AGAGGACAAGAGGCAGAGCAGGA	2.96191226794	+
chr13	74666952	74666975	AGAGGACAAGCAGAAGAATGTAG	-5.47627314237	-
chr1	20670111	20670134	AGAGGACAAGCAGCACATTCTGG	3.82773709861	-
chr5	138179829	138179852	AGAGGACAAGCAGCAGGTAAAGG	5.61044081875	+
chr2	118940630	118940653	AGAGGACAAGCAGCAGAAGCCAG	7.9384375425	-
chr1	235341762	235341785	AGAGGACAAGCTACAGGTATTAG	-3.27335407732	+
chr5	60678828	60678851	AGAGGACAAGCTACAGATGGGGA	-0.721814339358	-
chr5	457201	457224	AGAGGACAAGCTTCAGATCCAGG	0.475810405901	-
chr22	37090232	37090255	AGAGGACAAGCTGAAGGCAGGGA	-6.49116504048	+
chr11	133921387	133921410	AGAGGACAAGCTGCAAGGAGGAG	-4.23551253682	+
chr8	127599850	127599873	AGAGGACAAGCTGCACAGTGTAG	-9.04670999214	+
chr6	19364472	19364495	AGAGGACAAGCTGCAGCATGAAG	-3.53202024754	-
chr10	7595018	7595041	AGAGGACAAGCTGCAGACATGGG	7.54718031162	+
chr2	3750737	3750760	AGAGGACAAGCCACAGGTAAAAG	-2.28942936097	-
chr20	47442580	47442603	AGAGGACAAGCCACAGACTGAGA	-3.03803842316	+
chr1	234452279	234452302	AGAGGACAAGCCACAGACTGGGA	-3.03803842316	+
chr11	35131757	35131780	AGAGGACAAGCCACAGATGAGGA	2.7495848492	-
chr15	88649266	88649289	AGAGGACAAGCCGAGGAAAGAAG	-9.54532525901	-
chr10	43283856	43283879	AGAGGACAAGCGACAGTGAGTGG	2.66500307511	+
chr6	89555172	89555195	AGAGGACAAGCGGGAGAGTTGAG	0.67714675153	-
chr7	157703734	157703757	AGAGGACAAGCGGCCGCGGGGAG	-5.66687013219	-
chr7_KI270807v1_alt	6203	6226	AGAGGACAAGCGGCCGCGGGGAG	-5.66687013219	-
chr2	140337140	140337163	AGTAATCATGCGGCAGACAGTGA	0.805472897293	-
chr4	159890437	159890460	AGTAAATAAGTGGCAGATTGTAG	-4.4412479311	-
chr22	25745600	25745623	AGTAAAAAAGAAGCAGATAGGGA	-1.90824953812	-
chr11	17902164	17902187	AGTAAACATGCAGCAGACAGGAG	4.22048485064	+
chr7	15811666	15811689	AGTAAACAAACAGCAAATAGTGA	3.20406311885	-
chr22	47706156	47706179	AGTAAACAAGTGACAGATTGGGG	-5.03235951193	-
chr4	19927127	19927150	AGTAAACAAGAGGTAGAAAGGAG	-6.25639921197	-
chr1	229098920	229098943	AGTAAACAAGAGGGAGAAAGAGA	-8.6135098493	-
chr17	14905725	14905748	AGTAAACAAGCTGAAGAAAGAAG	-6.30068039806	+
chr3	12365314	12365337	AGTAAACAAGCCACAGATGGGGA	-3.70639642447	-
chr14	85820499	85820522	AGTAAACAAGCGGAAGAGAAGAG	-3.40165571549	+
chr4	188949925	188949948	AGTATTCAAGTGGCAGATAAAAG	-2.18506491815	+
chr10	106872273	106872296	AGTATATAAGAGGCAGAGAGAAG	-6.27077537212	+
chr1	54460950	54460973	AGTATAAAAGCGGGAGATACTGA	-6.55674131678	+
chr3	64152997	64153020	AGTATACTAGCTTCAGATAGGGG	-4.61611049605	-
chr5	171781306	171781329	AGTATACATGTGGCAGACAGAGA	-2.35140117725	-
chr15	78390461	78390484	AGTATACAAGGGACAGAAAGAGG	-9.42521970922	+
chr3	34138906	34138929	AGTACAGAAGGGGCAAATAGAAG	-7.94005885457	-
chr14	62773396	62773419	AGTACACAGGCGGCATAAAGGAG	-6.89492328826	-
chr18	42746687	42746710	AGTACACAAGAGACAGAAAGAGG	-5.67102659671	+
chr20	38717315	38717338	AGTAGTCAAGAGGGAGACAGGGG	-6.03700408806	+
chr10	74012620	74012643	AGTAGGCCAGCAGCAGATCGAGA	-1.18910748237	+
chr17	73343170	73343193	AGTAGGCATTCTGCAGATAGTAG	-4.33057191352	-
chr17	41809711	41809734	AGTAGGCAAACTGCAGGTAGTGG	-5.72656746563	+
chr16	12377634	12377657	AGTAGGCAATCAACAGATAGTAG	-2.26994476003	+
chr18	73805905	73805928	AGTAGGCAATCAGCAGATATTGA	-0.145983941442	-
chr11	131426724	131426747	AGTAGGCAAGTGGCAGGTTGCAG	-9.33298866719	+
chr1	116191593	116191616	AGTAGGCAAGGGACAGATTGTGA	-7.64997384324	+
chr19	39218150	39218173	AGTAGGCAAGGGGCAGATTCGAG	-1.99615488193	+
chrX	14786687	14786710	AGTAGGCAAGAAGCAGATTGGGG	-7.80294904156	+
chr7	146334090	146334113	AGTAGGCAAGAGGCATAGAGAAG	-7.79865248395	+
chr14	87557481	87557504	AGTAGGCAAGCTGGAGATACAGG	-9.51613074921	+
chr12	73529536	73529559	AGTAGGCAAGCCACACATAGAAG	-4.32980499986	-
chr8	41839131	41839154	AGTAGCCATGCTGCAGAAAGAGA	-4.00954247368	+
chr11	104358207	104358230	AGTAGCCAGGGGCCAGATAGTGG	-9.3593076379	-
chr2	216847901	216847924	AGTAGCCAAGTGGCAGCTGGGAG	-7.54989395491	-
chrX	25193447	25193470	AGTAGCCAAGGGGCAGATGCCAG	-1.93575364262	-
chr5	167459412	167459435	AGTAGCCAAGAGGTAGAAAGAAG	-6.55673628803	-
chr20	46365061	46365084	AGTAGCCAAGAGGCAGGTTGCAG	-7.91628630882	+
chr22	19972588	19972611	AGTAGCCAAGAGGCAGAGGGCAG	-7.55648216481	+
chr10	89749584	89749607	AGTAGATTAGTGGCTGATAGGAG	-2.02007402664	-
chr6	113138576	113138599	AGTAGATAATAGGTAGATAGCAG	-3.5575747012	+
chr16	8151112	8151135	AGTAGATAAGTGGCTGCTAGAGG	-5.00721064457	-
chr3	35963795	35963818	AGTAGATAAGTGGCAGAGAATGG	-2.32719805535	+
chr2	233938625	233938648	AGTAGATAAGAGACAAATAGTAG	-0.152601411213	+
chr1	116844603	116844626	AGTAGATAAGAGGCTGATGGGGA	-6.34032335957	+
chr8	136502016	136502039	AGTAGAGATGCAGCAGATGGAGA	-3.67790805691	-
chr3	70073383	70073406	AGTAGAGAACCAGCACATAGTGG	-3.88943719582	-
chr4	170470481	170470504	AGTAGAGAAGTGACAGTTAGGGA	-6.35045978379	+
chr1	206422309	206422332	AGTAGAGAAGGGGAAAATAGTGA	-7.62897200704	-
chr19	33190959	33190982	AGTAGAGAAGGGGCAGATGTGGG	-3.11654482019	+
chr3	62355342	62355365	AGTAGAGAAGAGGAAGAAAGTAG	-8.38010155964	+
chr7	54546131	54546154	AGTAGAGAAGAGGCAGGGAGAGG	-8.35746678719	+
chrX	136765460	136765483	AGTAGAGAAGAGGCAGACTGTAG	-6.61930670299	+
chr16	12425589	12425612	AGTAGAGAAGAGGCAGATAGAGA	5.26412894679	+
chr16	61711451	61711474	AGTAGAGAAGCATCAGATACTGA	-3.40451019927	+
chr15	30721433	30721456	AGTAGAGAAGCAGGAGAAAGGAG	-7.37838611101	-
chr15_KI270905v1_alt	3007149	3007172	AGTAGAGAAGCAGGAGAAAGGAG	-7.37838611101	-
chr15	31684260	31684283	AGTAGAGAAGCAGGAGAAAGGAG	-7.37838611101	+
chr15_KI270905v1_alt	3969408	3969431	AGTAGAGAAGCAGGAGAAAGGAG	-7.37838611101	+
chr7	13092555	13092578	AGTAGAGAAGCAGCTGATATGGA	-0.491120772516	+
chr20	61285006	61285029	AGTAGAGAAGCAGCAGCAAGGGG	-0.383915490539	-
chr14	49906468	49906491	AGTAGAGAAGCTGCTAATAGGAG	-4.77369042538	-
chr19	53201357	53201380	AGTAGAGAAGCTGCACATGGAAG	-10.1238281669	+
chr14	71325170	71325193	AGTAGAAGTGCAGCAGATAGAAG	4.92170326559	-
chr3	125681987	125682010	AGTAGAAAGGGGGCAGAAAGGGG	-8.19106706705	-
chr3_KI270780v1_alt	16469	16492	AGTAGAAAGGGGGCAGAAAGGGG	-8.19106706705	-
chr1	168411399	168411422	AGTAGAAAAATGGCAGAAAGAAG	-3.59901857903	-
chr2	198256836	198256859	AGTAGAAAAACGAAAGATAGCAG	-1.77717300039	-
chr5	125026367	125026390	AGTAGAAAAGTGGCAGCAAGTGA	-2.00020593218	+
chr15	54558787	54558810	AGTAGAAAAGTGGCAGCTATGAG	-1.6365657543	+
chr11	61183275	61183298	AGTAGAAAAGGGGTAGAAAGGGA	-7.3908028198	-
chr8	18808469	18808492	AGTAGAAAAGGGGCAAATATGGA	-2.14783863582	-
chr10	103561799	103561822	AGTAGAAAAGAAGCAGATAAGGA	-0.785804266024	-
chr9	85749495	85749518	AGTAGAAAAGAGACAGACAGGAG	1.57913595586	-
chr5	52575056	52575079	AGTAGAAAAGAGGGAGGTAGGGA	-8.84002614858	-
chr3	191323645	191323668	AGTAGAAAAGAGGAAGACAGAGA	-1.38549131145	+
chr6	91547214	91547237	AGTAGAAAAGAGGCAAATACAGA	-0.310807687745	+
chr7	19300046	19300069	AGTAGAAAAGAGGCAGAGAGAGG	1.20305565796	+
chr4	39095149	39095172	AGTAGAAAAGAGGCAGATAAAGG	4.96981667088	+
chr2	54090267	54090290	AGTAGAAAAGCAGGAGATAAAGG	-2.25892739059	-
chr12	69612340	69612363	AGTAGAAAAGCAGAAGAAAGAGA	-1.57949839171	+
chr2	121596219	121596242	AGTAGAAAAGCTACAGTTAGCAG	-4.49677966022	-
chr8	110701922	110701945	AGTAGAAAAGCTGTAAATAGTGA	-2.83189164214	+
chr3	15825683	15825706	AGTAGACTAGCCACAGATTGAGA	-1.80706780164	+
chr17	4711656	4711679	AGTAGACGAGCATCAGAAAGAGA	-3.65546490159	+
chr20	1786732	1786755	AGTAGACCAACGGCACATGGTAG	-4.23768369719	-
chr10	56660759	56660782	AGTAGACCAGGGGGAGGTAGGGA	-10.4771448284	-
chr5	111836594	111836617	AGTAGACATGTGACAAATAGGAG	-1.39330964991	+
chr6	40592252	40592275	AGTAGACATGTGGCAAAGAGAAG	-4.26481282806	+
chr2	180905807	180905830	AGTAGACATGAAGCAGATAGAGA	1.91234821449	-
chr17	74610018	74610041	AGTAGACAGATGGCAGACAGCAG	1.04976334979	-
chr3	73855778	73855801	AGTAGACAGACGACAGATGGAGA	-3.40151109887	-
chr10	4796772	4796795	AGTAGACAGTAGGCAGATGGTAG	-4.8556718351	-
chr9	122234348	122234371	AGTAGACAGGAGCCAGATTGTGG	-9.22678801869	+
chr18	41811338	41811361	AGTAGACAGGAGGCAGAAAACAG	-3.5913319736	-
chr10	51200388	51200411	AGTAGACAGGAGGCAGATTATGA	1.43779569281	+
chr17	37698373	37698396	AGTAGACAGGCAGCTGATGGCGA	-4.42697374341	-
chr17_KI270857v1_alt	1937444	1937467	AGTAGACAGGCAGCTGATGGCGA	-4.42697374341	-
chr12	109947203	109947226	AGTAGACAGGCTGCATAGAGTGA	-6.4121687771	+
chr16	84923516	84923539	AGTAGACAGGCGGTAGATATGGA	2.22711188487	-
chr9	84860475	84860498	AGTAGACACGGGCTAGATAGAGA	-7.554834782	-
chr7	76747522	76747545	AGTAGACAAATGGCTTATAGAGA	-2.86447298488	+
chr1	83282345	83282368	AGTAGACAAATGGCTTATAGAGA	-2.86447298488	+
chr8	64885403	64885426	AGTAGACAAATGGCACATTGAGA	-6.63167805716	-
chr2	210862516	210862539	AGTAGACAAAGCGTAGATAGTGA	-5.34298506863	+
chr6	96606937	96606960	AGTAGACAAAAGACAGAAAGAAG	-3.44316990332	+
chr3	37822931	37822954	AGTAGACAAAAGGCAGAAAGTGA	0.823645795027	+
chr12	38130023	38130046	AGTAGACAAACACAAGATAGTGA	-0.819552758083	-
chrX	72329120	72329143	AGTAGACAATTGGCACATAATGA	-3.3928556644	-
chr16	25437646	25437669	AGTAGACAATCTGCAGAATGAGA	-7.2336665232	-
chr3	3395408	3395431	AGTAGACAACGTGCAGAAAGGGA	-4.87192206314	-
chr13	54031833	54031856	AGTAGACAACCTACAGATTGGGA	-4.80120363531	+
chr11	55417673	55417696	AGTAGACAACCTTCAGATATTAG	-2.50100279694	+
chr11	48538723	48538746	AGTAGACAACCTTCAGATATTAG	-2.50100279694	+
chr14	80669367	80669390	AGTAGACAACCTGCAGAATGGGA	-6.70883995489	+
chr9	6035945	6035968	AGTAGACAACCTGCAGAATGGGA	-6.70883995489	+
chr11	85332399	85332422	AGTAGACAACCTGCAGAATGGGA	-6.70883995489	-
chr3	103075141	103075164	AGTAGACAACCGACAGAATGGGG	-5.7555693505	+
chr4	30491322	30491345	AGTAGACAAGTAGGAGAAAGAGA	-8.49379776634	+
chr2	37906302	37906325	AGTAGACAAGTGCCAAATGGAAG	-7.48334537419	+
chr3	174336045	174336068	AGTAGACAAGTGGGAACTAGAAG	-10.76205958	+
chr7	25334711	25334734	AGTAGACAAGTGGGACATAAAAG	-9.13023291204	-
chr12	118290223	118290246	AGTAGACAAGGAGCAGATCGCAG	-1.19593154338	-
chr8	63779684	63779707	AGTAGACAAGGAGCAGATAATGA	2.50591820913	-
chr8	126977317	126977340	AGTAGACAAGGGACAAAGAGAAG	-5.68264003559	-
chr6	85439592	85439615	AGTAGACAAGAAACAGACAGGGA	0.356858158453	-
chr16	17086115	17086138	AGTAGACAAGAACCAGACAGTGG	-1.76274071219	-
chr20	58391901	58391924	AGTAGACAAGAGTCAGATCTCAG	-0.927583245003	+
chr20	40325396	40325419	AGTAGACAAGAGGTAGAGAGGGA	-1.41250815259	-
chr14	98025757	98025780	AGTAGACAAGAGGGGGACAGGGG	-5.9769526246	+
chr2	5937831	5937854	AGTAGACAAGAGGGAGAAATTGA	-6.98651035912	+
chr17_KI270908v1_alt	584253	584276	AGTAGACAAGAGGACGAGAGTGG	-9.7186096705	-
chr17	45882126	45882149	AGTAGACAAGAGGACGAGAGTGG	-9.7186096705	-
chr17_GL000258v2_alt	906095	906118	AGTAGACAAGAGGACGAGAGTGG	-9.7186096705	+
chr5	121709847	121709870	AGTAGACAAGCAGGACATAGAAG	-0.972455862674	+
chr3	184462207	184462230	AGTAGACAAGCAGCCCAAAGGGA	-1.96682206883	+
chr3_KI270781v1_alt	71113	71136	AGTAGACAAGCAGCCCAAAGGGA	-1.96682206883	-
chr11	91564284	91564307	AGTAGACAAGCTACAGAGTGGGA	-4.80854687336	-
chr10	92063870	92063893	AGTAGACAAGCTGGAAAAAGAAG	-8.81280422265	+
chr1	176669890	176669913	AGTAGACAAGCTGCAGACATTGA	6.62828741218	-
chr15	44046336	44046359	AGTAGACAAGCCACACATAGTGA	2.12966572077	+
chr20	53889642	53889665	AGTAGACAAGCCACAGATTGGGG	2.13594416068	+
chr18	70548075	70548098	AGTAGACAAGCGTCATACATGAG	-0.538998224619	+
chr9	108032804	108032827	AGTAGACAAGCGGAAAACACTGG	1.95105393196	+
chr5	38207895	38207918	AGTAGACAAGCGGCAGCCTCAAG	8.73466936501	-
chr12	129168937	129168960	AGTTAGCTAGCGGCCGATAGAGG	-4.41562349896	+
chr5	10216377	10216400	AGTTAGCAAGAGGCAGACAGCGG	-2.95653987051	-
chr1	207941950	207941973	AGTTACCTAGCGGCAGATACAAG	0.0400175957679	-
chr1	24353039	24353062	AGTTAAGAAGCAGCAGATAGAAG	1.99674925829	-
chr4	1188407	1188430	AGTTAAAAAGCAGCGGATAGAAG	-3.52382630581	+
chr15	79030982	79031005	AGTTAACCAGAGGCAGGTAGTGG	-7.37294918536	-
chr2	143806731	143806754	AGTTAACCAGCTGCAGATACAGA	-2.78310964649	+
chr3	175765897	175765920	AGTTAACATGCGGCAGAAATGGG	-4.18833541308	+
chr1_KI270709v1_random	30861	30884	AGTTAACATGCGGCAGATCATGA	0.247422449991	+
chr22_KI270738v1_random	14481	14504	AGTTAACATGCGGCAGATCATGA	0.247422449991	-
chr16	34872971	34872994	AGTTAACATGCGGCAGATCATGA	0.247422449991	+
chr16	34475597	34475620	AGTTAACATGCGGCAGATCATGA	0.247422449991	-
chr17	60609463	60609486	AGTTAACAAACTGCAGAAAGTGA	-5.14460190068	-
chr3	78269895	78269918	AGTTAACAAGTAGCAGAAAGGGA	-6.20004323435	+
chr17	6375456	6375479	AGTTAACAAGTGGCAGAAAAGAG	-5.49265142459	+
chr14	66376200	66376223	AGTTAACAAGTGGCAGATGCAGA	-1.9402660414	+
chr6	20472688	20472711	AGTTAACAAGGGACAGATACTAG	-6.38874351936	-
chr12	41157209	41157232	AGTTAACAAGCAGCAGATACTGG	5.28108217891	-
chr5	150661033	150661056	AGTTAACAAGCGGAAGCTACCAG	-6.14084567655	+
chr3	140291869	140291892	AGTTTTCAAGCGGCAGCTGGTGA	-6.68875434313	-
chr16	26576546	26576569	AGTTTGCAGGCTGCAGATAGTGG	-7.73053877223	-
chr17_GL000205v2_random	176074	176097	AGTTTCCATGAGGCAGATAGAAG	-4.35394595275	-
chrUn_GL000195v1	102604	102627	AGTTTCCATGAGGCAGATAGAAG	-4.35394595275	+
chr21	6705873	6705896	AGTTTCCATGAGGCAGATAGAAG	-4.35394595275	-
chr21	5537720	5537743	AGTTTCCATGAGGCAGATAGAAG	-4.35394595275	-
chr21	7414721	7414744	AGTTTCCATGAGGCAGATAGAAG	-4.35394595275	-
chr21	6283229	6283252	AGTTTCCATGAGGCAGATAGAAG	-4.35394595275	+
chr21	7032942	7032965	AGTTTCCATGAGGCAGATAGAAG	-4.35394595275	-
chr2	172609116	172609139	AGTTTCCAATCAGCAGATAGCAG	-1.55756580628	+
chr2	138501919	138501942	AGTTTAGGAGCGGGAGATAGGGA	-8.2826144875	+
chr2	2092297	2092320	AGTTTAGAAGGGGGAGATAGAAG	-15.6853676168	+
chr19	36801808	36801831	AGTTTACTAACTGCAGATAGTAG	-3.1513315599	+
chr2	72836127	72836150	AGTTTACTAGGGGCAGGTAGAAG	-9.49199656365	-
chr16	9378341	9378364	AGTTTACATGGGGAAGATAGAGG	-12.1107614945	-
chr6	47585525	47585548	AGTTTACAGGCAGCAGAAAGGAG	-4.32817650753	+
chr5	27115739	27115762	AGTTTACAAATGGAAGATAGAGA	-7.14675943733	-
chr4	62596137	62596160	AGTTTACAAGGTGCAGAGAGTGG	-10.8136278999	-
chr10	57885169	57885192	AGTTTACAAGGGCAAGATAGGGA	-10.1071493934	+
chr4	24408136	24408159	AGTTTACAAGAGGAAGATAAAAG	-6.762912305	+
chrY	19920369	19920392	AGTTTACAAGAGGCTGATTGGAG	-10.2025598535	-
chr3	38681117	38681140	AGTTTACAAGAGGCAGTGAGAAG	-7.82421306682	+
chr11	131006398	131006421	AGTTTACAAGAGGCAGATTTTAG	-0.759513098516	-
chr11	21656337	21656360	AGTTCAGAAACAGCAGATAGAAG	-3.82578905178	+
chr13	63526750	63526773	AGTTCAAAAGAGGCAGGTAGGAG	-9.20525346213	+
chr5	81000527	81000550	AGTTCAAAAGCAGGAGATAGTGG	-9.05469433739	-
chr9	30415327	30415350	AGTTCACAAACTACAGATAGAGG	-5.83680608223	+
chr2	64268888	64268911	AGTTCACAACCCGTAGATAGCAG	-10.6824298254	+
chr16	19549855	19549878	AGTTCACAAGTGACAAATAGTGG	-6.60376297617	-
chr4	109916416	109916439	AGTTCACAAGCAGCAGAAATGGG	-3.24306884214	-
chr11	3928819	3928842	AGTTGTTAGGTGGCAGATAGAAG	-6.60600302605	-
chr1	156490708	156490731	AGTTGTCCAGCGGAAGCTAGGGG	-8.8439462387	-
chr2	153678806	153678829	AGTTGTCAAGGGACAGACAGGGG	-7.45548145542	+
chr20	36353998	36354021	AGTTGTCAAGGGGCAGCTGGGGA	-13.2630392615	-
chr2	139629567	139629590	AGTTGTCAAGATGTAGATAGAGG	-13.1050183831	-
chr11	66269012	66269035	AGTTGTCAAGCAGCAGGTGGGGA	-8.53224149897	-
chr13	63575143	63575166	AGTTGTCAAGCTGCAGAAGGTGG	-11.7872724588	-
chr17	57163558	57163581	AGTTGGTAAGGGGCAGAGAGAGA	-9.71908717397	+
chr1	92307007	92307030	AGTTGGGAAGGGGCACATAGAGG	-13.5197616528	+
chr19	13961189	13961212	AGTTGGGAAGGGGCAGAGAGAGG	-13.3521271377	+
chr6	18537137	18537160	AGTTGGAAAGGGGCATATAGAGG	-11.782174048	+
chr16	11630548	11630571	AGTTGGCCAGGGGCAGGTAGGGG	-14.2762947321	-
chr17	28886581	28886604	AGTTGGCCAGGGGCAGAGAGAAG	-12.528041646	+
chr2	226611952	226611975	AGTTGGCAATAGGCAAATAGCAG	-8.19784925614	-
chr16	23061373	23061396	AGTTGGCAAGGGGGAGAAAGGAG	-18.9159510001	+
chr3	129587271	129587294	AGTTGGCAAGAGGCACAAAGTGA	-11.582471957	+
chrX	110508956	110508979	AGTTGGCAAGCTGGAGATACTGA	-12.0958861884	+
chr6	51597797	51597820	AGTTGGCAAGCTGCATTTAGAAG	-10.8189692361	+
chr6	54544040	54544063	AGTTGGCAAGCCACATATAGGAG	-8.73827202756	-
chr11	127090452	127090475	AGTTGGCAAGCCACAGGTAGAAG	-9.5429118369	+
chr7	79863301	79863324	AGTTGGCAAGCCACAGATATAGG	-6.3602259026	-
chr2	58864440	58864463	AGTTGCCCAGAGGCAGATGGGAG	-10.2484809467	+
chr22	45314302	45314325	AGTTGCCATTAGGCAGATAGAAG	-6.13948479475	-
chr17	71361539	71361562	AGTTGCCAAAAGGCAGGTAGTAG	-10.2982671577	+
chr19	4226001	4226024	AGTTGCCAAGGGGCAGGGAGAGG	-15.0517750191	-
chr10	42570398	42570421	AGTTGCCAAGAGGCAGGGAGCAG	-10.9759377006	-
chr10	38077160	38077183	AGTTGCCAAGAGGCAGGGAGCAG	-10.9759377006	+
chr19	13284379	13284402	AGTTGCCAAGAGGCAGATTATAG	-2.50944811373	+
chr2	136331549	136331572	AGTTGCCAAGCAACAGAGAGGGA	-5.70752302396	-
chr16	54400378	54400401	AGTTGCCAAGCGGGGGACAGTGA	-7.9197671109	+
chrX	146972560	146972583	AGTTGATAAACTGCAGATATTGA	-3.49757630183	-
chr4	31124359	31124382	AGTTGATAAGTGGCAGAATGTGG	-12.1512938012	+
chr19	39352551	39352574	AGTTGATAAGAGGTGGATAGTGA	-10.0701938899	+
chr4	165715914	165715937	AGTTGATAAGAGGCAGAAATGGG	-7.19768704267	-
chr2	140549561	140549584	AGTTGAGTAGCAGCACATAGAAG	-6.53755157005	+
chr8	19951537	19951560	AGTTGAGGAACGGCAGATTGGGG	-7.96883665907	-
chr6	168618593	168618616	AGTTGAGGAGAGGCAGGTAGTGG	-10.9038803124	+
chr9	30333480	30333503	AGTTGAGAGGCTGCACATAGTGA	-11.2480633005	-
chr5	97211988	97212011	AGTTGAGAAACAGCAGATACTGG	-3.49883676372	-
chr20	18285623	18285646	AGTTGAGAATGGGTAGATAGGGG	-14.4583294147	-
chr1	241941109	241941132	AGTTGAGAACCAGAAGATAGAAG	-8.65928720343	-
chr12	49514262	49514285	AGTTGAGAACCAGCAGATGGCAG	-9.99547705697	-
chr9	29095939	29095962	AGTTGAGAAGTAGCTGATAGTGA	-9.80731220945	+
chr22	49594472	49594495	AGTTGAGAAGAAGCAGATATAAG	-8.22126371488	+
chr22	33036372	33036395	AGTTGAGAAGAAGCAGATATAAG	-8.22126371488	+
chr16	56527055	56527078	AGTTGAGAAGAAGCAGATATAAG	-8.22126371488	+
chr3	60912531	60912554	AGTTGAGAAGAAGCAGATATGAG	-8.22126371488	+
chr11	5095449	5095472	AGTTGAGAAGAGGAACATAGAAG	-14.020939991	-
chr15	51134434	51134457	AGTTGAGAAGAGGCTCATAGGAG	-14.1849538819	-
chr18	39526592	39526615	AGTTGAGAAGCTGAAGAAAGAGG	-14.703898286	-
chr8	112243132	112243155	AGTTGAAGAGGGGTAGATAGGAG	-10.9409462155	+
chr15	46812844	46812867	AGTTGAAAAGTGGCAGAATGGAG	-11.2558033921	-
chr4	39868117	39868140	AGTTGAAAAGTGGCAGATTTGGG	-2.4222292227	-
chr12	1460860	1460883	AGTTGAAAAGGGGAAGAAAGGAG	-13.592236036	+
chr7	90577699	90577722	AGTTGAAAAGCTGTAAATAGAAG	-8.2292323851	+
chr7	105964810	105964833	AGTTGAAAAGCCCAAGATAGAAG	-9.13090358491	-
chr15	41661999	41662022	AGTTGAAAAGCGGCGGTTTGTGG	-15.7462700845	+
chr1	194104991	194105014	AGTTGACTAGAAGCAGCTAGTGG	-8.38006699352	-
chr14	62148706	62148729	AGTTGACTAGCCACACATAGGAG	-6.60278137329	+
chr9	109516439	109516462	AGTTGACCAGCTACAGAAAGGGG	-7.79394931863	+
chr3	130656440	130656463	AGTTGACCAGCTGCAGAGAGGAG	-3.04175550372	-
chrX	15383979	15384002	AGTTGACATCAGGCAGCTAGAGA	-7.01360598877	+
chr6	66629048	66629071	AGTTGACATGCTGGAGAAAGTGG	-16.4966308562	+
chr20	14410518	14410541	AGTTGACATGCTGCAGCTAAAGG	-8.12048853515	-
chr2	221120565	221120588	AGTTGACAGATGGCAGATTGTGG	-10.5379371991	+
chr2	20096735	20096758	AGTTGACAGGGGCCAGATAAAAG	-11.9036431546	-
chrX	117378842	117378865	AGTTGACAGGAAGCAGAGAGTGG	-12.2739977228	-
chr6	14191123	14191146	AGTTGACAGGCGGCTGATGGCGG	-8.10870515957	+
chr4	20186257	20186280	AGTTGACAAATGGCAAATTGTGG	-10.5981556556	+
chr16	65279524	65279547	AGTTGACAAAAGGCAGATTCTGG	-3.2749631491	-
chr6	128743989	128744012	AGTTGACAATAGGCAAATATTGA	-4.63587556414	+
chr3	40611711	40611734	AGTTGACAATCAGTAAATAGGGA	-5.72317135756	+
chr1	56191340	56191363	AGTTGACAATCAGCAAATAGTGG	0.927543056269	+
chr2	4298768	4298791	AGTTGACAACTGTCAGATAGCAG	-5.82478512075	-
chr15	26300891	26300914	AGTTGACAACTGGCAGAGTGGGA	-10.6264249972	-
chr10	35771166	35771189	AGTTGACAACCAGCTGAGAGTGA	-7.39761315059	-
chr11	4411154	4411177	AGTTGACAAGTGACAGATTCTGA	-1.97177151919	+
chr9	95725186	95725209	AGTTGACAAGGGGTTGATATCAG	-12.369766462	+
chr8	76879082	76879105	AGTTGACAAGGGGTAGACTGTGA	-12.8917892828	-
chr9	97525016	97525039	AGTTGACAAGGGGTAGACTGTGA	-12.8917892828	-
chr13	48274493	48274516	AGTTGACAAGGGGTAGACCGTAG	-14.3806820667	-
chr12	56810268	56810291	AGTTGACAAGGGGCTGAGGGCAG	-16.6889710587	-
chr4	6379722	6379745	AGTTGACAAGGGGCACATCCTAG	-8.46197589835	-
chr18	35282423	35282446	AGTTGACAAGGGGCAGACCATGA	-3.02355710631	+
chr13	88726007	88726030	AGTTGACAAGAAGGAGAGAGGAG	-15.4230901309	+
chr3	107238126	107238149	AGTTGACAAGATGCAGCTAAAGA	-8.18476392858	+
chr1	119307987	119308010	AGTTGACAAGAGAGAGAGAGAGA	-11.7180390803	-
chr11	13095702	13095725	AGTTGACAAGAGAAAAATAGAAG	-9.59079710641	+
chr7	137952837	137952860	AGTTGACAAGAGTGAGAGAGAGA	-11.7618663518	-
chr10	91331670	91331693	AGTTGACAAGAGGCAGAGTGTGA	-5.53200439741	+
chr3	111728840	111728863	AGTTGACAAGCAAGGGATAGAGA	-5.5214863666	-
chr6	72550901	72550924	AGTTGACAAGCAAAAGATACAGA	-4.82640036727	+
chr12	38460873	38460896	AGTTGACAAGCAGCATATATTGA	1.40714961491	-
chr5	101953202	101953225	AGTTGACAAGCAGCAGAGTGTGG	-2.24690967336	-
chr6	134417583	134417606	AGTTGACAAGCAGCAGAATCAGA	4.23595050049	-
chr2	208793597	208793620	AGTTGACAAGCTGGAGACACAGA	-7.82016608479	+
chr13	36299054	36299077	AGTTGACAAGCTGGAGATGCAAG	-9.51137892373	-
chr5	51545942	51545965	AGTTGACAAGCTGGAGATCCAGG	-10.0181988041	-
chr9	83979185	83979208	AGTTGACAAGCGGCCTCTACTAG	-4.14929887626	+
chr9	21832342	21832365	AGTCATCAAGAGGCAGAAAGAGA	-6.39845750263	-
chr15	34013909	34013932	AGTCAGCAGGCGGAAGATAGCAG	-8.5903438261	-
chr12	132889849	132889872	AGTCAGCAAAGGGCAGATAGGGG	-8.93621294999	-
chr8	138738843	138738866	AGTCACCAAGGGGCAGAGAGAAG	-9.89005524114	-
chr7	27991854	27991877	AGTCAATAAGCAGCAGATATAAG	2.27705125147	+
chr13	69882078	69882101	AGTCAATAAGCGGCAGAGATAGG	-1.97637194294	+
chr7	93502315	93502338	AGTCAATAAGCGGCAGAGACAGA	-2.02909755435	+
chr2	230669649	230669672	AGTCAACCAGAGGCAGAGAGGGG	-5.57006396707	+
chr3	189260778	189260801	AGTCAACAGGAGGCAGATGGTAG	-9.07358818074	-
chrX	21280108	21280131	AGTCAACAAACAACAGATAGTGG	0.523770891162	-
chr17	49489198	49489221	AGTCAACAATGGGAAGATAGGAG	-8.02466533399	-
chr5	171864371	171864394	AGTCAACAAGTGACAGAGAGGGG	-6.23944072213	+
chr7	70570802	70570825	AGTCAACAAGAGGTAGAGAGTGA	-7.47891612093	-
chrX	88398640	88398663	AGTCAACAAGCGGCTGAGCGCAG	-8.68323483071	+
chr10	4168997	4169020	AGTCTACCAGCAGCAGCTAGGGG	-2.35068245998	-
chr2	40212829	40212852	AGTCTACATGTGGCTGATAGCAG	-8.78752387161	-
chrX	44658865	44658888	AGTCTACAGGTGGCAGAAAGAGG	-10.625326344	+
chr13	100997713	100997736	AGTCTACAAGGGGCAGTCAGAGG	-11.109051882	-
chr17	28426437	28426460	AGTCCCCAACCGGCAGATAGGGA	-0.0833320845959	+
chr4	104195837	104195860	AGTCCATAAGCGGCTGAAAGAAG	-10.1792744321	-
chr8	140285688	140285711	AGTCCACAGGGGGCAGAAAGAGG	-16.4367789245	-
chr7	370607	370630	AGTCCACAGGAGGCAGATGGAAG	-14.2715546521	-
chr16	82611197	82611220	AGTCCACAAGTGGCAGATTCAGA	-4.29137127502	-
chr3	76958510	76958533	AGTCCACAAGCTAGAGATAGGAG	-10.650277615	-
chr8	135613067	135613090	AGTCCACAAGCCGCAGAGAGAGA	-5.75454602201	+
chr4	46273672	46273695	AGTCGTTAAGTGACAGATAGAGA	-3.53266985711	-
chr9	78174351	78174374	AGTCGTAAACCGACAGATAGAAG	-3.07558001056	-
chr10	3015606	3015629	AGTCGGTAAGAGGCAGATACTAG	-4.69837119894	+
chr10	97446337	97446360	AGTCGGCAGGCGGCAGGTAAGGG	-9.98801877255	+
chr12	59184457	59184480	AGTCGGCAAGCAGCAGAAACGGG	-5.05950899603	-
chr9	34637941	34637964	AGTCGCCCAGCGGCAGATGTCAG	0.0369269140974	+
chr7	55033697	55033720	AGTCGCCAAGAGCCAGACAGGAG	-6.26966780015	+
chr4	96254138	96254161	AGTCGAAATGGGGCAGAAAGAGG	-12.0345518903	+
chr4	58837703	58837726	AGTCGAAAACCAGCAGGTAGTGG	-6.26762615758	+
chr2	140712322	140712345	AGTCGAAAAGGGGAAGAAAGAGA	-11.4856701266	-
chr7	104814296	104814319	AGTCGACCAGGTGCAGAGAGGAG	-9.64769874733	-
chr9	85976693	85976716	AGTCGACAAGGAGAAGAAAGAGA	-10.6705743061	+
chr8	37183575	37183598	AGTGATGAAGCGGCAGGTAAGGA	-2.34738003671	-
chr9	2429796	2429819	AGTGATCAACTGTCAGATAGTAG	-8.58868874771	-
chr8	59288867	59288890	AGTGATCAAGCAGCAGAAGGAGA	-3.6306845007	-
chr1	171580732	171580755	AGTGAGTAAGAGTCAGATAGTAG	-4.63741589142	+
chr5	61685756	61685779	AGTGAGGAAGGGGGAGATAGGGA	-10.7943837313	+
chr2	173611812	173611835	AGTGAGGAAGAGGCAGAGAGAGA	-5.42856940944	+
chr8	105011846	105011869	AGTGAGGAAGCGGGAGAAAGTGA	-8.3915840493	-
chr4	28002579	28002602	AGTGAGAAGACGGCAGATAGGAG	-0.338116375384	-
chr13	53866947	53866970	AGTGAGAAAGAGGAAGATAGGGG	-4.7855426847	+
chr11	42910485	42910508	AGTGAGAAAGCTGCAGATAAAAG	-0.46064561155	+
chr5	168818029	168818052	AGTGAGCAGGCTGCAGACAGAAG	-4.30511495683	+
chr17	16056113	16056136	AGTGAGCAAAGAGCAGATAGAAG	-4.39230276205	-
chr6	128017655	128017678	AGTGAGCAACAGGCAGAAAGAGA	-6.92551329855	-
chr6_KI270801v1_alt	366989	367012	AGTGAGCAACAGGCAGAAAGAGA	-6.92551329855	-
chr9	117463705	117463728	AGTGAGCAAGTTGCAGATCGGGA	-8.56420689646	+
chr5	159446605	159446628	AGTGAGCAAGTGGTAGATGGAGG	-13.3463488009	+
chr3	66813137	66813160	AGTGAGCAAGTGGCAGGAAGAGA	-6.98281931605	-
chr3	124271234	124271257	AGTGAGCAAGGGACAGAAAGGGA	-8.46611029022	+
chr19	4233692	4233715	AGTGAGCAAGGGGGAGACAGGGA	-10.1708571945	-
chr19	6168163	6168186	AGTGAGCAAGGGGGAGAGAGGGA	-14.496330338	-
chr19	8247259	8247282	AGTGAGCAAGGGGGAGAGAGGGA	-14.496330338	-
chr12	69411856	69411879	AGTGAGCAAGGGGAAGGTAGCAG	-13.4294244507	+
chr6	164283568	164283591	AGTGAGCAAGAGACAGAAAGGGA	-6.18107934214	-
chr15	70738575	70738598	AGTGAGCAAGAGGGAGAAAGTAG	-13.2910987336	-
chr3	54760394	54760417	AGTGAGCAAGAGGGAGATGGCAG	-15.3402121702	+
chr10	116183700	116183723	AGTGAGCAAGAGGCAGAGAAGGA	-5.70855298768	-
chr21	37582260	37582283	AGTGAGCAAGCAGCAGACAAAAG	2.64532141634	-
chr8	124750514	124750537	AGTGAGCAAGCTCCAGAGAGAGG	-9.64597749955	-
chr2	79987300	79987323	AGTGAGCAAGCTGGAGATAAAGG	-11.2863105689	-
chr4	117388230	117388253	AGTGAGCAAGCTGCTGCTAGAGG	-9.60465116831	+
chr4	154917427	154917450	AGTGAGCAAGCTGCAGGTGGTAG	-12.0050070977	-
chr5	113758377	113758400	AGTGAGCAAGCCACAGATTGGGG	-7.54721225428	+
chr9	12203187	12203210	AGTGAGCAAGCGAAAGAAAGAGG	-9.67033346	+
chr19	7750291	7750314	AGTGAGCAAGCGGCAGTGACTGG	-5.63307968756	+
chr8	114525850	114525873	AGTGACTAAGAGGCAGGTAGCAG	-4.22354698983	-
chr1	157163943	157163966	AGTGACCACAGGGCAGATAGGAG	-4.28330692004	+
chr10	44825543	44825566	AGTGACCAACGGGCAGGTAGCAG	-11.4724062174	+
chr17	21340257	21340280	AGTGACCAAGTGGCTGAGAGCAG	-9.11402709789	-
chr17	21747747	21747770	AGTGACCAAGTGGCTGAGAGCAG	-9.11402709789	+
chr13	77912268	77912291	AGTGACCAAGTGGCAGATCAAAG	-0.970375597693	+
chr8	60208372	60208395	AGTGACCAAGGAGCACATAGGAG	-8.48205633897	-
chr8	136143067	136143090	AGTGACCAAGGGGCAGCTAGTAG	-3.51745834755	+
chr3	16203494	16203517	AGTGACCAAGAGACAGAGAGAGA	-5.72955103601	-
chr6	43300179	43300202	AGTGACCAAGAGACAGAAAGAGA	-5.33256163152	+
chr20	51241020	51241043	AGTGACCAAGAGGCAGGTGGCAG	-11.2403720632	-
chr1	229985646	229985669	AGTGAATGAGAGGCAGAAAGCAG	-3.21412052417	-
chr1	9858837	9858860	AGTGAATCAGAGGCAGAGAGAAG	-2.97318230905	+
chr16	50849497	50849520	AGTGAATCAGCGACTGATAGGAG	-0.107280270452	+
chr13	81955340	81955363	AGTGAATACGTGGCAGATATTGG	-1.43924511155	+
chrX	113595647	113595670	AGTGAATAAATGGCAGATGGTAG	-5.5742658191	-
chr1	197274179	197274202	AGTGAATAAATGGCAGATAGTGG	3.63278793155	-
chr5	134574766	134574789	AGTGAATAAACAGAAGATAGGGG	1.23305734461	-
chr16	77536263	77536286	AGTGAATAAGGCTCAGATAGAGA	-5.48794420105	-
chr8	66436432	66436455	AGTGAATAAGGGGGAGATGGGAG	-13.7236997808	+
chr11	17850962	17850985	AGTGAATAAGCAGCAGAATGTGA	-1.62844048678	-
chr2	141172602	141172625	AGTGAATAAGCTGTTGATAGTGA	-4.75580786309	-
chr2	130896608	130896631	AGTGAATAAGCTGCAGAGAGTGG	1.49618186526	+
chr12	43403804	43403827	AGTGAAGATGAGACAGATAGAGA	-3.65395737306	+
chr1	87848970	87848993	AGTGAAGAATCGGGAGACAGAGA	-6.48974096083	-
chr17	8768172	8768195	AGTGAAGAAGTGGCAGGTAAGGA	-5.19290376119	-
chrX	131548916	131548939	AGTGAAGAAGTGGCAGAAGGAAG	-7.83303667511	-
chr12	43843643	43843666	AGTGAAGAAGGGACAGATAGAAG	-1.26405894856	-
chr12	92557320	92557343	AGTGAAGAAGGGTCAGATAGAAG	-4.87005464122	+
chr5	132621947	132621970	AGTGAAGAAGGGGAAAATAGTGA	-7.84743669537	-
chr14	76364140	76364163	AGTGAAGAAGGGGCCGAAAGTGA	-9.199192846	+
chr6	156156321	156156344	AGTGAAGAAGAGGAAGACAGAGG	-4.67370014184	+
chr6	90956722	90956745	AGTGAAGAAGAGGAAGACAGGGG	-4.67370014184	-
chr12	116032987	116033010	AGTGAAGAAGAGGAAGAGAGGGA	-8.06443325695	+
chr9	118682661	118682684	AGTGAAGAAGAGGCAGGGAGAGA	-6.90443811809	-
chr20	38131526	38131549	AGTGAAGAAGAGGCAGAGATCAG	-4.84846850403	-
chr10	120395539	120395562	AGTGAAGAAGAGGCAGAAATGAG	-4.40185542397	+
chr20	35329269	35329292	AGTGAAGAAGCAGCCGACAGTGA	0.748798499799	+
chr2	21459891	21459914	AGTGAAGAAGCAGCAGCCAGGAG	-1.66928602911	-
chr14	43709588	43709611	AGTGAAGAAGCAGCAGCTACAAG	-0.481630796459	+
chr5	39543250	39543273	AGTGAAGAAGCTGGAGATAAAGA	-7.72624524881	-
chr14	35420167	35420190	AGTGAAGAAGCTGAGGATAGGAG	-9.01006876106	-
chr3	53638642	53638665	AGTGAAGAAGCTGCAGTGAGGAG	-6.55375587431	+
chr5	159425302	159425325	AGTGAAATAGAGGCTGATAGAGA	-1.90507773869	+
chr10	67131296	67131319	AGTGAAATAGAGGCATATAGAGG	-2.18635374938	-
chr2	18483413	18483436	AGTGAAATAGAGGCAGAAAGTGG	-2.22791276756	-
chr10	44181820	44181843	AGTGAAAGAGAGGCAGATACTGG	-0.607264496552	-
chr2	101977291	101977314	AGTGAAAAAACAGCAGATATTGG	5.06056450431	+
chr8	90513368	90513391	AGTGAAAAAACAGCAGATACTGA	3.60045160345	+
chr4	79697809	79697832	AGTGAAAAACTGGCAGAAAGTGG	-4.94181419659	+
chr10	107700271	107700294	AGTGAAAAACGGGCAGAAAGAGA	-6.92641663449	-
chr10	96409146	96409169	AGTGAAAAACCTGCAGCTAGGGG	-4.52853272044	-
chr17	41564426	41564449	AGTGAAAAACCGCCAGAAAGAGG	-5.61596941765	-
chr4	19393029	19393052	AGTGAAAAAGTGACAGATACGGA	-0.572453610988	+
chr19	37473456	37473479	AGTGAAAAAGTGGCAAAAAGTGG	-3.60911597081	+
chr4	167516994	167517017	AGTGAAAAAGGAGCAGTTAGAGG	-7.52033293784	-
chr1	23958956	23958979	AGTGAAAAAGGGGAAGAAAGAGA	-7.81747068685	-
chr8	57626731	57626754	AGTGAAAAAGAAGCAGATACAAG	-1.52580257365	-
chr12	32989149	32989172	AGTGAAAAAGAGACAGGTAGGAG	-3.85341771787	+
chr1	186429578	186429601	AGTGAAAAAGAGGAAGACAGAGG	-2.00494499973	-
[truncated: 31,809 more rows]
