# Supplementary material for: CRISPR-Cas9 off-targeting assessment with nucleic acid duplex energy parameters
Source: Genome Biol. 2018 Oct 26;19:177. doi: 10.1186/s13059-018-1534-x (PMC6203265; doi:10.1186/s13059-018-1534-x)
Supplement: Supplementary file 2 — Source code of CRISPRspec and CRISPRoff. (TAR 12,511 kb) [file 13059_2018_1534_MOESM2_ESM.tar › crisproff-1.1.1/test_data.example.out/test_CRISPRspec.tsv]

Guide_ID	Guide_sequence	On_target_30nt	Genomic_position	CRISPRspec_specificity_score	Azimuth_ontarget_score	MM_counts	MM_detailed
SITE-seq_VEGFA	GGGTGGGGGGAGTTTGCTCCTGG	AAGGGGGTGGGGGGAGTTTGCTCCTGGACC	chr6|43769553|43769576|-	1.16199251839	NA	1,2,7,85,728,5752,37532	NGG:1,2,4,36,317,2433,15199;NAG:0,0,3,40,266,1919,13069;NGA:0,0,0,9,145,1400,9264
SITE-seq_XRCC5	GGTGGACAAGCGGCAGATAGCGG	TTCCGGTGGACAAGCGGCAGATAGCGGAAA	chr2|216109345|216109368|-	9.99961304046	NA	1,0,2,27,344,3814,29618	NGG:1,0,0,9,95,1112,8548;NAG:0,0,2,10,144,1485,10818;NGA:0,0,0,8,105,1217,10252
