# Supplementary material for: CRISPR-Cas9 off-targeting assessment with nucleic acid duplex energy parameters
Source: Genome Biol. 2018 Oct 26;19:177. doi: 10.1186/s13059-018-1534-x (PMC6203265; doi:10.1186/s13059-018-1534-x)
Supplement: Supplementary file 2 — Source code of CRISPRspec and CRISPRoff. (TAR 12,511 kb) [file 13059_2018_1534_MOESM2_ESM.tar › crisproff-1.1.1/test_data/GGTGGACAAGCGGCAGATAGCGG_example_offtargets.txt]

GGTGGACAAGCGGCAGATAGCGG
GGTGAACAAACAGCAGATAGAAG
GGTGGTCAAGAGGCAGATAGGAG
GGTGGATAAGCAGAAGATAGTGG
GGTGGACAAACAGCAGATTGTGG
GGTGGTGTGGCGGCAGATAGGGG
GGTGGACAAGAGCCAGATAGTAG
GATGTCCAAGCGGCAGACAGTGG
GGTGGACAAGCTGCAGAGCAAGG
GGTGGAGAAGCGGCAGAGCTTGG
CGTGGACAAGCAGCAAATATTGG
GGCGGACAAGCGGCAGGTGAGAG
GGTGGACATGCAGCAGAGTCAGG
GGAGAACAAGTGGCAGATAGAGG
GGTGGAAAAGCAGCAGAGGCAGG
GGTGAACAAGTGGCAGACAGTGA
GGTGAACAAGTGGCAGACAGTGA
AGTGGAAAAGCTGCAGATAGCAG
GGCGGACCAGCAGCAGAGAGGAG
GGTGGACAAGAGACAAATAGCAG
GGTGGACAAGCAGCACCAGAGGG
GGTGGACAGACGGCAAACAGCGG
AGTGGACAAGCAGCAGGAGTTGG
GGTGGATAAACTGCAGATAGAGA
TGTGGCCTAGCAGCAGATAGAAG
GGCGGTAAAGCGGCAGATGCCAG
GGTGGGTGAGCAGCAGACAGTGG
GGTGGACAAGCTGCAGAGGTGGA
GGTGGGCAAGCGGCAGCCTCAGG
GATGGACCAGCAGCAGAAAGGAG
TGTAGCCAAGCAGCAGATAGTAG
GGCGAACCAGCGACAGACAGCAG
GGTGGCTTAGAGGCAGATAGAGG
GGAGGAAAAGCAGCAGACAAAGG
GGTGGCCAAGCGGCAAGATTAGG
GGTGGGGAAGCGGCAGACTCTGG
CAAGGACAAGCGGCAGAGAGGGA
GGCGGACCAGCAGCAGATGGGAG
AGTGGAATAGCAGCAGACAGGAG
AGTGGAATAGCAGCAGACAGGAG
GGTGGACAAGCAGCAGGCAAGGG
AGTGGCCAAGCAGCAGATCAAGG
CTTGTCCAAGCGGCAGACAGTGG
GGTGGACCAGCTGCAGAAAGCAG
AAAGGACAAGCAGCAGATTTGGA
GGTGGACAAGCGCCAGGATATGA
GGTGGCCAAGCGGCAGTGCATGA
GGTGGACCAGCAGCAGTACCTGA
GGTGGACAAGAGGCAGGATTAGA
GGTGGACCAGCTGCAGAGAGGAG
